# Supplementary material for: Annotated checklist of the recent and extinct pythons (Serpentes, Pythonidae), with notes on nomenclature, taxonomy, and distribution
Source: Zookeys. 2010 Nov 4;(66):29–80. doi: 10.3897/zookeys.66.683 (PMC3088416; doi:10.3897/zookeys.66.683)
Supplement: XML Treatment for Antaresia [file zookeys.66.683-treatment1.xml]

<!DOCTYPE tp:taxon-treatment
  PUBLIC "-//TaxonX//DTD Taxonomic Treatment Publishing DTD v0 20100105//EN" "tax-treatment-NSO.dtd">
<tp:taxon-treatment xmlns:tp="http://www.plazi.org/taxpub"><tp:treatment-meta><mixed-citation publication-type="journal"><person-group><name><surname>Schleip</surname><given-names>Wulf D.</given-names></name><name><surname>O’Shea</surname><given-names>Mark</given-names></name></person-group><article-title>Annotated checklist of the recent and extinct pythons (Serpentes, Pythonidae), with notes on nomenclature, taxonomy, and distribution</article-title><source>Zookeys</source><day>4</day><month>11</month><year>2010</year><volume>2010</volume><issue>66</issue><fpage>29</fpage><lpage>80</lpage><pub-id pub-id-type="doi">10.3897/zookeys.66.683</pub-id></mixed-citation></tp:treatment-meta><tp:nomenclature><label>Genus</label><tp:taxon-name>
                        <tp:taxon-name-part taxon-name-part-type="genus">Antaresia</tp:taxon-name-part>
                    </tp:taxon-name><tp:taxon-authority>Wells &amp; Wellington, 1984</tp:taxon-authority></tp:nomenclature><tp:treatment-sec sec-type="Remarks"><title>Remarks:</title><p><xref ref-type="bibr" rid="B28">Cogger (2000)</xref> did not recognize this genus but placed the four species recognized therein without subspecies in the genus <tp:taxon-name>Liasis</tp:taxon-name> Gray.</p></tp:treatment-sec><tp:taxon-treatment><tp:treatment-meta><mixed-citation publication-type="journal"><person-group><name><surname>Schleip</surname><given-names>Wulf D.</given-names></name><name><surname>O’Shea</surname><given-names>Mark</given-names></name></person-group><article-title>Annotated checklist of the recent and extinct pythons (Serpentes, Pythonidae), with notes on nomenclature, taxonomy, and distribution</article-title><source>Zookeys</source><day>4</day><month>11</month><year>2010</year><volume>2010</volume><issue>66</issue><fpage>29</fpage><lpage>80</lpage><pub-id pub-id-type="doi">10.3897/zookeys.66.683</pub-id></mixed-citation></tp:treatment-meta><tp:nomenclature><tp:taxon-name>
                            <tp:taxon-name-part taxon-name-part-type="genus">Antaresia</tp:taxon-name-part>
                            <tp:taxon-name-part taxon-name-part-type="species">childreni</tp:taxon-name-part>
                        </tp:taxon-name><tp:taxon-authority>(Gray, 1842)</tp:taxon-authority></tp:nomenclature></tp:taxon-treatment><tp:taxon-treatment><tp:treatment-meta><mixed-citation publication-type="journal"><person-group><name><surname>Schleip</surname><given-names>Wulf D.</given-names></name><name><surname>O’Shea</surname><given-names>Mark</given-names></name></person-group><article-title>Annotated checklist of the recent and extinct pythons (Serpentes, Pythonidae), with notes on nomenclature, taxonomy, and distribution</article-title><source>Zookeys</source><day>4</day><month>11</month><year>2010</year><volume>2010</volume><issue>66</issue><fpage>29</fpage><lpage>80</lpage><pub-id pub-id-type="doi">10.3897/zookeys.66.683</pub-id></mixed-citation></tp:treatment-meta><tp:nomenclature><tp:taxon-name>
                            <tp:taxon-name-part taxon-name-part-type="genus">Antaresia</tp:taxon-name-part>
                            <tp:taxon-name-part taxon-name-part-type="species">maculosa</tp:taxon-name-part>
                        </tp:taxon-name><tp:taxon-authority>(Peters, 1873)</tp:taxon-authority></tp:nomenclature><tp:treatment-sec sec-type="Synonyms: "><title>Synonyms: </title><p><tp:taxon-name>Antaresia maculosa brentonoloughlini</tp:taxon-name> Hoser, 2004</p></tp:treatment-sec><tp:treatment-sec sec-type="Distribution"><title>Distribution:</title><p><xref ref-type="bibr" rid="B88">O’Shea et al. (2004)</xref> reported the first occurrence outside Australia, at Weam, Western Province, Papua New Guinea.</p></tp:treatment-sec><tp:taxon-treatment><tp:treatment-meta><mixed-citation publication-type="journal"><person-group><name><surname>Schleip</surname><given-names>Wulf D.</given-names></name><name><surname>O’Shea</surname><given-names>Mark</given-names></name></person-group><article-title>Annotated checklist of the recent and extinct pythons (Serpentes, Pythonidae), with notes on nomenclature, taxonomy, and distribution</article-title><source>Zookeys</source><day>4</day><month>11</month><year>2010</year><volume>2010</volume><issue>66</issue><fpage>29</fpage><lpage>80</lpage><pub-id pub-id-type="doi">10.3897/zookeys.66.683</pub-id></mixed-citation></tp:treatment-meta><tp:nomenclature><tp:taxon-name>
                                <tp:taxon-name-part taxon-name-part-type="genus">Antaresia</tp:taxon-name-part>
                                <tp:taxon-name-part taxon-name-part-type="species">maculosa</tp:taxon-name-part>
                                <tp:taxon-name-part taxon-name-part-type="subspecies">brentonoloughlini</tp:taxon-name-part>
                            </tp:taxon-name><tp:taxon-authority>Hoser, 2004</tp:taxon-authority><tp:taxon-status xmlns:xlink="http://www.w3.org/1999/xlink" xlink:type="simple">[synonym of Antaresia maculosa]</tp:taxon-status></tp:nomenclature><tp:treatment-sec sec-type="Holotype"><title>Holotype:</title><p>AM R16772.</p></tp:treatment-sec><tp:treatment-sec sec-type="Type locality"><title>Type locality:</title><p>16 km east of Coen, Queensland, Australia.</p></tp:treatment-sec><tp:treatment-sec sec-type="Remarks"><title>Remarks:</title><p><xref ref-type="bibr" rid="B56">Hoser (2004)</xref> separated this taxon from the nominate subspecies “by its greater preponderance of light colouration relative to dark blotches on the dorsal surface” (<xref ref-type="bibr" rid="B56">Hoser 2004</xref>), stating that the nominate form would “have roughly half to half (50:50) dark versus light blothes” whereas the ra<!--PageBreak-->tio in this taxon “is generally at least 60% light colour to 40% or less darker blotches” (<xref ref-type="bibr" rid="B56">Hoser 2004</xref>), and by larger average size.</p></tp:treatment-sec></tp:taxon-treatment></tp:taxon-treatment><tp:taxon-treatment><tp:treatment-meta><mixed-citation publication-type="journal"><person-group><name><surname>Schleip</surname><given-names>Wulf D.</given-names></name><name><surname>O’Shea</surname><given-names>Mark</given-names></name></person-group><article-title>Annotated checklist of the recent and extinct pythons (Serpentes, Pythonidae), with notes on nomenclature, taxonomy, and distribution</article-title><source>Zookeys</source><day>4</day><month>11</month><year>2010</year><volume>2010</volume><issue>66</issue><fpage>29</fpage><lpage>80</lpage><pub-id pub-id-type="doi">10.3897/zookeys.66.683</pub-id></mixed-citation></tp:treatment-meta><tp:nomenclature><tp:taxon-name>
                            <tp:taxon-name-part taxon-name-part-type="genus">Antaresia</tp:taxon-name-part>
                            <tp:taxon-name-part taxon-name-part-type="species">perthensis</tp:taxon-name-part>
                        </tp:taxon-name><tp:taxon-authority>(Stull, 1932)</tp:taxon-authority></tp:nomenclature></tp:taxon-treatment><tp:taxon-treatment><tp:treatment-meta><mixed-citation publication-type="journal"><person-group><name><surname>Schleip</surname><given-names>Wulf D.</given-names></name><name><surname>O’Shea</surname><given-names>Mark</given-names></name></person-group><article-title>Annotated checklist of the recent and extinct pythons (Serpentes, Pythonidae), with notes on nomenclature, taxonomy, and distribution</article-title><source>Zookeys</source><day>4</day><month>11</month><year>2010</year><volume>2010</volume><issue>66</issue><fpage>29</fpage><lpage>80</lpage><pub-id pub-id-type="doi">10.3897/zookeys.66.683</pub-id></mixed-citation></tp:treatment-meta><tp:nomenclature><tp:taxon-name>
                            <tp:taxon-name-part taxon-name-part-type="genus">Antaresia</tp:taxon-name-part>
                            <tp:taxon-name-part taxon-name-part-type="species">stimsoni</tp:taxon-name-part>
                        </tp:taxon-name><tp:taxon-authority>(LA Smith, 1985)</tp:taxon-authority></tp:nomenclature><tp:taxon-treatment><tp:treatment-meta><mixed-citation publication-type="journal"><person-group><name><surname>Schleip</surname><given-names>Wulf D.</given-names></name><name><surname>O’Shea</surname><given-names>Mark</given-names></name></person-group><article-title>Annotated checklist of the recent and extinct pythons (Serpentes, Pythonidae), with notes on nomenclature, taxonomy, and distribution</article-title><source>Zookeys</source><day>4</day><month>11</month><year>2010</year><volume>2010</volume><issue>66</issue><fpage>29</fpage><lpage>80</lpage><pub-id pub-id-type="doi">10.3897/zookeys.66.683</pub-id></mixed-citation></tp:treatment-meta><tp:nomenclature><tp:taxon-name>
                                <tp:taxon-name-part taxon-name-part-type="genus">Antaresia</tp:taxon-name-part>
                                <tp:taxon-name-part taxon-name-part-type="species">stimsoni</tp:taxon-name-part>
                                <tp:taxon-name-part taxon-name-part-type="subspecies">stimsoni</tp:taxon-name-part>
                            </tp:taxon-name><tp:taxon-authority>(LA Smith, 1985)</tp:taxon-authority></tp:nomenclature></tp:taxon-treatment><tp:taxon-treatment><tp:treatment-meta><mixed-citation publication-type="journal"><person-group><name><surname>Schleip</surname><given-names>Wulf D.</given-names></name><name><surname>O’Shea</surname><given-names>Mark</given-names></name></person-group><article-title>Annotated checklist of the recent and extinct pythons (Serpentes, Pythonidae), with notes on nomenclature, taxonomy, and distribution</article-title><source>Zookeys</source><day>4</day><month>11</month><year>2010</year><volume>2010</volume><issue>66</issue><fpage>29</fpage><lpage>80</lpage><pub-id pub-id-type="doi">10.3897/zookeys.66.683</pub-id></mixed-citation></tp:treatment-meta><tp:nomenclature><tp:taxon-name>
                                <tp:taxon-name-part taxon-name-part-type="genus">Antaresia</tp:taxon-name-part>
                                <tp:taxon-name-part taxon-name-part-type="species">stimsoni</tp:taxon-name-part>
                                <tp:taxon-name-part taxon-name-part-type="subspecies">campbelli</tp:taxon-name-part>
                            </tp:taxon-name><tp:taxon-authority>Hoser, 2000</tp:taxon-authority><tp:taxon-status xmlns:xlink="http://www.w3.org/1999/xlink" xlink:type="simple">[synonym of Antaresia stimsoni orientalis]</tp:taxon-status></tp:nomenclature><tp:treatment-sec sec-type="Holotype"><title>Holotype:</title><p>AM R69087.</p></tp:treatment-sec><tp:treatment-sec sec-type="Type locality"><title>Type locality:</title><p>Wilcannia, New South Wales, Australia.</p></tp:treatment-sec><tp:treatment-sec sec-type="Remarks"><title>Remarks:</title><p>The holotype of this taxon is also the paratype of <tp:taxon-name>Antaresia stimsoni orientalis</tp:taxon-name> Smith, 1985. <xref ref-type="bibr" rid="B55">Hoser (2000)</xref> separated this taxon from “other subspecies” by distribution (APP1, APP2), and from “other <tp:taxon-name>Antaresia stimsoni</tp:taxon-name>” by color. <xref ref-type="bibr" rid="B55">Hoser (2000)</xref> cited without acknowledgment a statement made by <xref ref-type="bibr" rid="B35">Ehmann (1992)</xref> and quoted by <xref ref-type="bibr" rid="B66">Kend (1997: 148)</xref> and added to the statement, “the snout has a less box-like anterior when compared with other <tp:taxon-name>Antaresia stimsoni</tp:taxon-name>” (<xref ref-type="bibr" rid="B55">Hoser 2000</xref>). However, since he considered <tp:taxon-name>Antaresia stimsoni</tp:taxon-name> a synonym of “<tp:taxon-name>Antaresia saxacola</tp:taxon-name>” (see comments on <tp:taxon-name>Antaresia stimsoni orientalis</tp:taxon-name>) and <tp:taxon-name>Antaresia stimsoni stimsoni</tp:taxon-name> a separate subspecies, it is not clear what he means by <tp:taxon-name>Antaresia stimsoni</tp:taxon-name>. This taxon is placed in the synonymy of <tp:taxon-name>Antaresia stimsoni orientalis</tp:taxon-name> until further research has assessed its validity. Subsequent workers (e.g., <xref ref-type="bibr" rid="B123">Sonnemann 2007</xref>) have not recognized this taxon.</p></tp:treatment-sec></tp:taxon-treatment><tp:taxon-treatment><tp:treatment-meta><mixed-citation publication-type="journal"><person-group><name><surname>Schleip</surname><given-names>Wulf D.</given-names></name><name><surname>O’Shea</surname><given-names>Mark</given-names></name></person-group><article-title>Annotated checklist of the recent and extinct pythons (Serpentes, Pythonidae), with notes on nomenclature, taxonomy, and distribution</article-title><source>Zookeys</source><day>4</day><month>11</month><year>2010</year><volume>2010</volume><issue>66</issue><fpage>29</fpage><lpage>80</lpage><pub-id pub-id-type="doi">10.3897/zookeys.66.683</pub-id></mixed-citation></tp:treatment-meta><tp:nomenclature><tp:taxon-name>
                                <tp:taxon-name-part taxon-name-part-type="genus">Antaresia</tp:taxon-name-part>
                                <tp:taxon-name-part taxon-name-part-type="species">stimsoni</tp:taxon-name-part>
                                <tp:taxon-name-part taxon-name-part-type="subspecies">orientalis</tp:taxon-name-part>
                            </tp:taxon-name><tp:taxon-authority>(LA Smith, 1985)</tp:taxon-authority></tp:nomenclature><tp:treatment-sec sec-type="Synonyms"><title>Synonyms:</title><p><tp:taxon-name>Antaresia stimsoni campbelli</tp:taxon-name> Hoser 2000</p></tp:treatment-sec><tp:treatment-sec sec-type="Remarks"><title>Remarks:</title><p><xref ref-type="bibr" rid="B55">Hoser (2000)</xref> resurrected the name <tp:taxon-name>Antaresia saxacola</tp:taxon-name> Wells &amp; Wellington, 1985, but, contrary to Hoser’s (2000) claims that <tp:taxon-name>Antaresia stimsoni</tp:taxon-name> Smith, 1985 (Hoser provided an incorrect date: Smith 1995) would be a subjective junior synonym of <tp:taxon-name>Antaresia saxacola orientalis</tp:taxon-name> Smith, 1985 (see <xref ref-type="bibr" rid="B116">Shea and Sadlier, 1999</xref>), the date of publication for <xref ref-type="bibr" rid="B119">Smith (1985)</xref> preceded <xref ref-type="bibr" rid="B142">Wells and Wellington (1985)</xref> as stated by <xref ref-type="bibr" rid="B143">Wells (2009)</xref>, which makes <tp:taxon-name>Antaresia saxacola</tp:taxon-name> a subjective junior synonym of <tp:taxon-name>Antaresia stimsoni</tp:taxon-name>. Nevertheless, because Wells and Wellington did not provide a description for <tp:taxon-name>Antaresia saxacola</tp:taxon-name>, the name was considered a <italic>nomen nudum</italic> by <xref ref-type="bibr" rid="B134">Underwood and Stimson (1990)</xref> and <xref ref-type="bibr" rid="B116">Shea and Sadlier (1999)</xref>. We agree with these authors in considering “<italic>saxacola</italic>” a <italic>nomen nudum</italic> (APP6), and <italic>orientalis</italic> replaces it (APP3). <tp:taxon-name>Antaresia stimsoni orientalis</tp:taxon-name> was not listed by <xref ref-type="bibr" rid="B27">Cogger (1992)</xref>, <xref ref-type="bibr" rid="B10">Barker and Barker (1994)</xref>, <xref ref-type="bibr" rid="B28">Cogger (2000)</xref> and <xref ref-type="bibr" rid="B52">Henderson and Powell (2007)</xref>, but was recognized by others (e.g., <xref ref-type="bibr" rid="B35">Ehmann 1992</xref>, <xref ref-type="bibr" rid="B66">Kend 1997</xref>, <xref ref-type="bibr" rid="B140">Walls 1998</xref>, <xref ref-type="bibr" rid="B133">Torr 2000</xref>, <xref ref-type="bibr" rid="B152">Wilson and Swan 2008</xref>).<!--PageBreak--></p></tp:treatment-sec></tp:taxon-treatment></tp:taxon-treatment><ref-list><ref id="B28"><mixed-citation xmlns:xlink="http://www.w3.org/1999/xlink" xlink:type="simple"><person-group><name name-style="western"><surname>Cogger</surname><given-names>HG</given-names></name></person-group> (<year>2000</year>) <source>Reptiles and Amphibians of Australia. Sixth edition.</source><publisher-name>New Holland</publisher-name>, <publisher-loc>London</publisher-loc>, <lpage>808</lpage> pp.</mixed-citation></ref><ref id="B88"><mixed-citation xmlns:xlink="http://www.w3.org/1999/xlink" xlink:type="simple"><person-group><name name-style="western"><surname>O’Shea</surname><given-names>M</given-names></name><name name-style="western"><surname>Sprackland</surname><given-names>RG</given-names></name><name name-style="western"><surname>Bigilale</surname><given-names>IH</given-names></name></person-group> (<year>2004</year>)<article-title> First Record for the Genus <italic>Antaresia</italic> (Squamata: Pythonidae) from Papua New Guinea.</article-title><source>Herpetological Review</source><volume>35</volume> (<issue>3</issue>):<fpage>225</fpage>-<lpage>227</lpage>.</mixed-citation></ref><ref id="B56"><mixed-citation xmlns:xlink="http://www.w3.org/1999/xlink" xlink:type="simple"><person-group><name name-style="western"><surname>Hoser</surname><given-names>RT</given-names></name></person-group> (<year>2004</year>)<article-title> A reclassification of the Pythoninae including the description of two new genera, two new species and nine new subspecies.</article-title><source>Crocodilian – Journal of the Victorian Association of Amateur Herpetologists 4 (3): 31–37 and</source><volume>4</volume> (<issue>4</issue>):<fpage>21</fpage>-<lpage>40</lpage>.</mixed-citation></ref><ref id="B55"><mixed-citation xmlns:xlink="http://www.w3.org/1999/xlink" xlink:type="simple"><person-group><name name-style="western"><surname>Hoser</surname><given-names>RT</given-names></name></person-group> (<year>2000</year>) <article-title>A revision of the Australasian pythons.</article-title><source>Ophidia Review</source><volume>1</volume> (<source>1</source>): <fpage>7</fpage>–<lpage>27</lpage>. <ext-link ext-link-type="uri" xlink:href="http://www.smuggled.com/pytrsm1.pdf" xlink:type="simple">http://www.smuggled.com/pytrsm1.pdf</ext-link> [accessed 18.IV.2009].</mixed-citation></ref><ref id="B35"><mixed-citation xmlns:xlink="http://www.w3.org/1999/xlink" xlink:type="simple"><person-group><name name-style="western"><surname>Ehmann</surname><given-names>H</given-names></name></person-group> (<year>1992</year>) <source>Encyclopedia of Australian Animals: Reptiles.</source><publisher-name>Angus and Robertson</publisher-name>, <publisher-loc>Pymble</publisher-loc>, xv + <lpage>495</lpage> pp.</mixed-citation></ref><ref id="B66"><mixed-citation xmlns:xlink="http://www.w3.org/1999/xlink" xlink:type="simple"><person-group><name name-style="western"><surname>Kend</surname><given-names>BA</given-names></name></person-group> (<year>1997</year>) <article-title>Pythons of Australia.</article-title><person-group><name name-style="western"><surname>Schuett</surname><given-names>GW</given-names></name><name name-style="western"><surname>Schuett</surname><given-names>LW</given-names></name></person-group> (<role>Eds</role>) <publisher-name>Canyonlands Publishing</publisher-name>, <publisher-loc>Provo, Utah, USA</publisher-loc>, <lpage>206</lpage> pp.</mixed-citation></ref><ref id="B123"><mixed-citation xmlns:xlink="http://www.w3.org/1999/xlink" xlink:type="simple"><person-group><name name-style="western"><surname>Sonnemann</surname><given-names>N</given-names></name></person-group> (<year>2007</year>) <article-title>Stimson’s Python. <italic>Antaresia stimsoni</italic> (Smith, 1985)</article-title>. In: <person-group><name name-style="western"><surname>Swan</surname><given-names>M</given-names></name></person-group> (<role>Ed</role>) <source>Keeping and Breeding Australian Pythons.</source><publisher-name>Mike Swan Herp. Books</publisher-name>, <publisher-loc>Lilydale, Victoria, Australia</publisher-loc>, <fpage>98</fpage>–<lpage>110</lpage>.</mixed-citation></ref><ref id="B116"><mixed-citation xmlns:xlink="http://www.w3.org/1999/xlink" xlink:type="simple"><person-group><name name-style="western"><surname>Shea</surname><given-names>GM</given-names></name><name name-style="western"><surname>Sadlier</surname><given-names>RA</given-names></name></person-group> (<year>1999</year>)<article-title> A catalogue of the non-fossil amphibian and reptile type specimens in the collection of the Australian Museum: types currently, previously and purportedly present.</article-title><source>Technical Reports of the Australian Museum</source><volume>15</volume>:<fpage>1</fpage>-<lpage>91</lpage>.</mixed-citation></ref><ref id="B119"><mixed-citation xmlns:xlink="http://www.w3.org/1999/xlink" xlink:type="simple"><person-group><name name-style="western"><surname>Smith</surname><given-names>LA</given-names></name></person-group> (<year>1985</year>)<article-title> A revision of the <italic>Liasis childreni</italic> species-group (Serpentes: Boidae).</article-title><source>Records of the Western Australian Museum</source><volume>12</volume> (<issue>3</issue>):<fpage>257</fpage>-<lpage>276</lpage>.</mixed-citation></ref><ref id="B142"><mixed-citation xmlns:xlink="http://www.w3.org/1999/xlink" xlink:type="simple"><person-group><name name-style="western"><surname>Wells</surname><given-names>RW</given-names></name><name name-style="western"><surname>Wellington</surname><given-names>CR</given-names></name></person-group> (<year>1985</year>)<article-title> A classification of the Amphibia and Reptilia of Australia.</article-title><source>Australian Journal of Herpetology Supplement Series</source><volume>1</volume>:<fpage>1</fpage>-<lpage>61</lpage>.</mixed-citation></ref><ref id="B143"><mixed-citation xmlns:xlink="http://www.w3.org/1999/xlink" xlink:type="simple"><person-group><name name-style="western"><surname>Wells</surname><given-names>RW</given-names></name></person-group> (<year>2009</year>)<article-title> some taxonomic and nomenclatural considerations on the Class Reptilia in Australia. A review of the genera <italic>Eulamprus</italic> and <italic>Glaphyromorphus</italic> (Scincidae), including the description of new genera and species.</article-title><source>Australian Biodiversity Record</source><volume>2009</volume> (<issue>3</issue>):<fpage>1</fpage>-<lpage>96</lpage>.</mixed-citation></ref><ref id="B134"><mixed-citation xmlns:xlink="http://www.w3.org/1999/xlink" xlink:type="simple"><person-group><name name-style="western"><surname>Underwood</surname><given-names>G</given-names></name><name name-style="western"><surname>Stimson</surname><given-names>AF</given-names></name></person-group> (<year>1990</year>)<article-title> A classification of pythons (Serpentes, Pythoninae).</article-title><source>Journal of Zoology, London</source><volume>221</volume>:<fpage>565</fpage>-<lpage>603</lpage>.</mixed-citation></ref><ref id="B27"><mixed-citation xmlns:xlink="http://www.w3.org/1999/xlink" xlink:type="simple"><person-group><name name-style="western"><surname>Cogger</surname><given-names>HG</given-names></name></person-group> (<year>1992</year>) <source>Reptilies and Amphibians of Australia. Fourth edition.</source><publisher-name>Reed</publisher-name>, <publisher-loc>Sydney</publisher-loc>, <lpage>775</lpage> pp.</mixed-citation></ref><ref id="B10"><mixed-citation xmlns:xlink="http://www.w3.org/1999/xlink" xlink:type="simple"><person-group><name name-style="western"><surname>Barker</surname><given-names>DG</given-names></name><name name-style="western"><surname>Barker</surname><given-names>TM</given-names></name></person-group> (<year>1994</year>) <source>Pythons of the World, Volume I, Australia.</source><publisher-name>Advanced Vivarium Systems</publisher-name>, <publisher-loc>Lakeside CA, USA</publisher-loc>, <lpage>171</lpage> pp.</mixed-citation></ref><ref id="B52"><mixed-citation xmlns:xlink="http://www.w3.org/1999/xlink" xlink:type="simple"><person-group><name name-style="western"><surname>Henderson</surname><given-names>RW</given-names></name><name name-style="western"><surname>Powell</surname><given-names>R</given-names></name></person-group> (<year>2007</year>) <article-title>The biology of boas and pythons: a retrospective look to the future.</article-title> In: <person-group><name name-style="western"><surname>Henderson</surname><given-names>RW</given-names></name><name name-style="western"><surname>Powell</surname><given-names>R</given-names></name></person-group> (<role>Eds</role>) <source>Biology of the Boas and Pythons.</source><publisher-name>Eagle Mountain Publishing</publisher-name>, <publisher-loc>Utah, USA</publisher-loc>, <fpage>3</fpage>–<lpage>21</lpage>.</mixed-citation></ref><ref id="B140"><mixed-citation xmlns:xlink="http://www.w3.org/1999/xlink" xlink:type="simple"><person-group><name name-style="western"><surname>Walls</surname><given-names>JG</given-names></name></person-group> (<year>1998</year>) <source>The Living Pythons: A complete guide to the pythons of the world.</source><publisher-name>T.F.H. Publications</publisher-name>, <publisher-loc>Neptune City, New York, USA</publisher-loc>, <lpage>256</lpage> pp.</mixed-citation></ref><ref id="B133"><mixed-citation xmlns:xlink="http://www.w3.org/1999/xlink" xlink:type="simple"><person-group><name name-style="western"><surname>Torr</surname><given-names>G</given-names></name></person-group> (<year>2000</year>) <source>Pythons of Australia: A Natural History.</source><publisher-name>University of New South Wales Press</publisher-name>, <publisher-loc>Sydney, New South Wales, Australia</publisher-loc>, <lpage>103</lpage> pp.</mixed-citation></ref><ref id="B152"><mixed-citation xmlns:xlink="http://www.w3.org/1999/xlink" xlink:type="simple"><person-group><name name-style="western"><surname>Wilson</surname><given-names>S</given-names></name><name name-style="western"><surname>Swan</surname><given-names>G</given-names></name></person-group> (<year>2008</year>) <source>A Complete Guide to Reptiles of Australia. Second edition.</source><publisher-name>New Holland</publisher-name>, <publisher-loc>Sydney</publisher-loc>, <lpage>512</lpage> pp.</mixed-citation></ref></ref-list></tp:taxon-treatment>
