# Supplementary material for: Annotated checklist of the recent and extinct pythons (Serpentes, Pythonidae), with notes on nomenclature, taxonomy, and distribution
Source: Zookeys. 2010 Nov 4;(66):29–80. doi: 10.3897/zookeys.66.683 (PMC3088416; doi:10.3897/zookeys.66.683)
Supplement: XML Treatment for Apodora [file zookeys.66.683-treatment10.xml]

<!DOCTYPE tp:taxon-treatment
  PUBLIC "-//TaxonX//DTD Taxonomic Treatment Publishing DTD v0 20100105//EN" "tax-treatment-NSO.dtd">
<tp:taxon-treatment xmlns:tp="http://www.plazi.org/taxpub"><tp:treatment-meta><mixed-citation publication-type="journal"><person-group><name><surname>Schleip</surname><given-names>Wulf D.</given-names></name><name><surname>O’Shea</surname><given-names>Mark</given-names></name></person-group><article-title>Annotated checklist of the recent and extinct pythons (Serpentes, Pythonidae), with notes on nomenclature, taxonomy, and distribution</article-title><source>Zookeys</source><day>4</day><month>11</month><year>2010</year><volume>2010</volume><issue>66</issue><fpage>29</fpage><lpage>80</lpage><pub-id pub-id-type="doi">10.3897/zookeys.66.683</pub-id></mixed-citation></tp:treatment-meta><tp:nomenclature><label>Genus</label><tp:taxon-name>
                        <tp:taxon-name-part taxon-name-part-type="genus">Apodora</tp:taxon-name-part>
                    </tp:taxon-name><tp:taxon-authority>Kluge, 1993</tp:taxon-authority></tp:nomenclature><tp:treatment-sec sec-type="Remarks"><title>Remarks:</title><p><xref ref-type="bibr" rid="B68">Kluge (1993)</xref> established this monotypic genus for the species <italic>papuana</italic>, which until then was included in the genus <tp:taxon-name>Liasis</tp:taxon-name> Gray as <tp:taxon-name>Liasis papuanus</tp:taxon-name>. Because of the lack of clarity concerning the phylogenetic position of this taxon (<tp:taxon-name>Liasis</tp:taxon-name>, <tp:taxon-name>Apodora</tp:taxon-name> (<tp:taxon-name>Morelia</tp:taxon-name>, <tp:taxon-name>Python</tp:taxon-name>)) (see <xref ref-type="bibr" rid="B68">Kluge 1993: fig. 28</xref>), <xref ref-type="bibr" rid="B68">Kluge (1993: 53)</xref> characterized it with the term “<italic>sedis mutabilis</italic>” (of changing phylogenetic position, <italic>sensu</italic> Wiley, 1981, convention 4). However, recent researchers found some of the anatomical and morphological characters used in previous phylogenetic studies unsuitable due to misidentification (e.g., <xref ref-type="bibr" rid="B109">Scanlon 2001</xref>) or homoplasy (e.g., <xref ref-type="bibr" rid="B148">Wilcox et al. 2002</xref>, for detailed discussion see <xref ref-type="bibr" rid="B104">Rawlings et al. 2008</xref>). <xref ref-type="bibr" rid="B109">Scanlon (2001)</xref> analyzed a modified version of the dataset used by <xref ref-type="bibr" rid="B68">Kluge (1993)</xref> and found the genus <tp:taxon-name>Liasis</tp:taxon-name> to be paraphyletic (see <xref ref-type="bibr" rid="B109">Scanlon 2001: fig. 26</xref>). Later <xref ref-type="bibr" rid="B103">Rawlings et al. (2004)</xref> placed <tp:taxon-name>Apodora papuana</tp:taxon-name> as the sister clade to all other species of <tp:taxon-name>Liasis</tp:taxon-name>, which supports the separation of <tp:taxon-name>Apodora papuana</tp:taxon-name> as proposed by <xref ref-type="bibr" rid="B68">Kluge (1993)</xref>, but this position was not well supported by their data. More recently, <xref ref-type="bibr" rid="B104">Rawlings et al. (2008)</xref> indicated a relationship between <tp:taxon-name>Apodora papuana</tp:taxon-name> and <tp:taxon-name>Liasis olivaceus</tp:taxon-name> within the monophyletic genus <tp:taxon-name>Liasis</tp:taxon-name>, both taxa forming a sister clade to the <tp:taxon-name>Liasis fuscus</tp:taxon-name>/<italic>mackloti</italic> complex, but again this position was not well supported. Hence, in anticipation of more robust data, we retain the current placement of this genus.</p></tp:treatment-sec><tp:taxon-treatment><tp:treatment-meta><mixed-citation publication-type="journal"><person-group><name><surname>Schleip</surname><given-names>Wulf D.</given-names></name><name><surname>O’Shea</surname><given-names>Mark</given-names></name></person-group><article-title>Annotated checklist of the recent and extinct pythons (Serpentes, Pythonidae), with notes on nomenclature, taxonomy, and distribution</article-title><source>Zookeys</source><day>4</day><month>11</month><year>2010</year><volume>2010</volume><issue>66</issue><fpage>29</fpage><lpage>80</lpage><pub-id pub-id-type="doi">10.3897/zookeys.66.683</pub-id></mixed-citation></tp:treatment-meta><tp:nomenclature><tp:taxon-name>
                            <tp:taxon-name-part taxon-name-part-type="genus">Apodora</tp:taxon-name-part>
                            <tp:taxon-name-part taxon-name-part-type="species">papuana</tp:taxon-name-part>
                        </tp:taxon-name><tp:taxon-authority>(Peters &amp; Doria, 1878)</tp:taxon-authority></tp:nomenclature><tp:treatment-sec sec-type="Synonyms"><title>Synonyms:</title><p><tp:taxon-name>Liasis papuanus</tp:taxon-name> Peters &amp; Doria – <xref ref-type="bibr" rid="B55">Hoser 2000</xref>, <xref ref-type="bibr" rid="B56">2004</xref></p><p><tp:taxon-name>Apodora papuana</tp:taxon-name> (Peters &amp; Doria) – <xref ref-type="bibr" rid="B102">Rawlings and Donnellan 2003</xref>; <xref ref-type="bibr" rid="B52">Henderson and Powell 2007</xref>; <xref ref-type="bibr" rid="B104">Rawlings et al. 2008</xref></p></tp:treatment-sec></tp:taxon-treatment><ref-list><ref id="B68"><mixed-citation xmlns:xlink="http://www.w3.org/1999/xlink" xlink:type="simple"><person-group><name name-style="western"><surname>Kluge</surname><given-names>AG</given-names></name></person-group> (<year>1993</year>)<article-title> <italic>Aspidites</italic> and the phylogeny of pythonine snakes.</article-title><source>Records of the Australian Museum Supplement</source><volume>19</volume>:<fpage>1</fpage>-<lpage>79</lpage>.</mixed-citation></ref><ref id="B109"><mixed-citation xmlns:xlink="http://www.w3.org/1999/xlink" xlink:type="simple"><person-group><name name-style="western"><surname>Scanlon</surname><given-names>JD</given-names></name></person-group> (<year>2001</year>)<article-title> <italic>Montypythonoides</italic>: the Miocene snake <italic>Morelia riversleighensis</italic> (Smith and Plane, 1985) and the geographical origin of pythons.</article-title><source>Memoirs of the Association of Australasian Palaeontologists</source><volume>25</volume>:<fpage>1</fpage>-<lpage>35</lpage>.</mixed-citation></ref><ref id="B148"><mixed-citation xmlns:xlink="http://www.w3.org/1999/xlink" xlink:type="simple"><person-group><name name-style="western"><surname>Wilcox</surname><given-names>TP</given-names></name><name name-style="western"><surname>Zwickl</surname><given-names>DJ</given-names></name><name name-style="western"><surname>Heath</surname><given-names>TA</given-names></name><name name-style="western"><surname>Hillis</surname><given-names>DM</given-names></name></person-group> (<year>2002</year>)<article-title> Phylogenetic relationships of the dwarf boas and a comparison of Bayesian and bootstrap measures of phylogenetic support.</article-title><source>Molecular Phylogenetics and Evolution</source><volume>25</volume>:<fpage>361</fpage>-<lpage>371</lpage>.</mixed-citation></ref><ref id="B104"><mixed-citation xmlns:xlink="http://www.w3.org/1999/xlink" xlink:type="simple"><person-group><name name-style="western"><surname>Rawlings</surname><given-names>LH</given-names></name><name name-style="western"><surname>Rabosky</surname><given-names>DL</given-names></name><name name-style="western"><surname>Donnellan</surname><given-names>SC</given-names></name><name name-style="western"><surname>Hutchinson</surname><given-names>MN</given-names></name></person-group> (<year>2008</year>)<article-title> Python phylogenetics: inference from morphology and mitochondrial DNA.</article-title><source>Biological Journal of the Linnean Society</source><volume>93</volume>:<fpage>603</fpage>-<lpage>619</lpage>.</mixed-citation></ref><ref id="B103"><mixed-citation xmlns:xlink="http://www.w3.org/1999/xlink" xlink:type="simple"><person-group><name name-style="western"><surname>Rawlings</surname><given-names>LH</given-names></name><name name-style="western"><surname>Barker</surname><given-names>DG</given-names></name><name name-style="western"><surname>Donnellan</surname><given-names>SC</given-names></name></person-group> (<year>2004</year>)<article-title> Phylogenetic relationships of the Australo-Papuan <italic>Liasis</italic> pythons (Reptilia: Macrostomata), based on mitochondrial DNA.</article-title><source>Australian Journal of Zoology</source><volume>52</volume> (<issue>2</issue>):<fpage>215</fpage>-<lpage>227</lpage>.</mixed-citation></ref><ref id="B55"><mixed-citation xmlns:xlink="http://www.w3.org/1999/xlink" xlink:type="simple"><person-group><name name-style="western"><surname>Hoser</surname><given-names>RT</given-names></name></person-group> (<year>2000</year>) <article-title>A revision of the Australasian pythons.</article-title><source>Ophidia Review</source><volume>1</volume> (<source>1</source>): <fpage>7</fpage>–<lpage>27</lpage>. <ext-link ext-link-type="uri" xlink:href="http://www.smuggled.com/pytrsm1.pdf" xlink:type="simple">http://www.smuggled.com/pytrsm1.pdf</ext-link> [accessed 18.IV.2009].</mixed-citation></ref><ref id="B56"><mixed-citation xmlns:xlink="http://www.w3.org/1999/xlink" xlink:type="simple"><person-group><name name-style="western"><surname>Hoser</surname><given-names>RT</given-names></name></person-group> (<year>2004</year>)<article-title> A reclassification of the Pythoninae including the description of two new genera, two new species and nine new subspecies.</article-title><source>Crocodilian – Journal of the Victorian Association of Amateur Herpetologists 4 (3): 31–37 and</source><volume>4</volume> (<issue>4</issue>):<fpage>21</fpage>-<lpage>40</lpage>.</mixed-citation></ref><ref id="B102"><mixed-citation xmlns:xlink="http://www.w3.org/1999/xlink" xlink:type="simple"><person-group><name name-style="western"><surname>Rawlings</surname><given-names>LH</given-names></name><name name-style="western"><surname>Donnellan</surname><given-names>SC</given-names></name></person-group> (<year>2003</year>)<article-title> Phylogeographic analysis of the green python, <italic>Morelia viridis</italic>, reveals cryptic diversity.</article-title><source>Molecular Phylogenetics and Evolution</source><volume>27</volume> (<issue>1</issue>):<fpage>36</fpage>-<lpage>44</lpage>.</mixed-citation></ref><ref id="B52"><mixed-citation xmlns:xlink="http://www.w3.org/1999/xlink" xlink:type="simple"><person-group><name name-style="western"><surname>Henderson</surname><given-names>RW</given-names></name><name name-style="western"><surname>Powell</surname><given-names>R</given-names></name></person-group> (<year>2007</year>) <article-title>The biology of boas and pythons: a retrospective look to the future.</article-title> In: <person-group><name name-style="western"><surname>Henderson</surname><given-names>RW</given-names></name><name name-style="western"><surname>Powell</surname><given-names>R</given-names></name></person-group> (<role>Eds</role>) <source>Biology of the Boas and Pythons.</source><publisher-name>Eagle Mountain Publishing</publisher-name>, <publisher-loc>Utah, USA</publisher-loc>, <fpage>3</fpage>–<lpage>21</lpage>.</mixed-citation></ref></ref-list></tp:taxon-treatment>
