# Supplementary material for: Annotated checklist of the recent and extinct pythons (Serpentes, Pythonidae), with notes on nomenclature, taxonomy, and distribution
Source: Zookeys. 2010 Nov 4;(66):29–80. doi: 10.3897/zookeys.66.683 (PMC3088416; doi:10.3897/zookeys.66.683)
Supplement: XML Treatment for Aspidites [file zookeys.66.683-treatment12.xml]

<!DOCTYPE tp:taxon-treatment
  PUBLIC "-//TaxonX//DTD Taxonomic Treatment Publishing DTD v0 20100105//EN" "tax-treatment-NSO.dtd">
<tp:taxon-treatment xmlns:tp="http://www.plazi.org/taxpub"><tp:treatment-meta><mixed-citation publication-type="journal"><person-group><name><surname>Schleip</surname><given-names>Wulf D.</given-names></name><name><surname>O’Shea</surname><given-names>Mark</given-names></name></person-group><article-title>Annotated checklist of the recent and extinct pythons (Serpentes, Pythonidae), with notes on nomenclature, taxonomy, and distribution</article-title><source>Zookeys</source><day>4</day><month>11</month><year>2010</year><volume>2010</volume><issue>66</issue><fpage>29</fpage><lpage>80</lpage><pub-id pub-id-type="doi">10.3897/zookeys.66.683</pub-id></mixed-citation></tp:treatment-meta><tp:nomenclature><label>Genus</label><tp:taxon-name>
                        <tp:taxon-name-part taxon-name-part-type="genus">Aspidites</tp:taxon-name-part>
                    </tp:taxon-name><tp:taxon-authority>Peters, 1877</tp:taxon-authority></tp:nomenclature><tp:treatment-sec sec-type="Remarks"><title>Remarks:</title><p><xref ref-type="bibr" rid="B52">Henderson and Powell (2007)</xref> and <xref ref-type="bibr" rid="B129">Swan (2007)</xref> did not list subspecies within <tp:taxon-name>Aspidites</tp:taxon-name>. <tp:taxon-name>Aspidites</tp:taxon-name> was considered most primitive within the <tp:taxon-name>Pythonidae</tp:taxon-name> (e.g., <xref ref-type="bibr" rid="B126">Stimson and Underwood 1990</xref>, <xref ref-type="bibr" rid="B68">Kluge 1993</xref>) due to a lack of thermoreceptive pits in the labial scales. However, current research (<xref ref-type="bibr" rid="B147">Westhoff and Collin 2008</xref>) has revealed that <tp:taxon-name>Aspidites</tp:taxon-name> possesses a single thermoreceptive pit within the rostralia.</p></tp:treatment-sec><tp:taxon-treatment><tp:treatment-meta><mixed-citation publication-type="journal"><person-group><name><surname>Schleip</surname><given-names>Wulf D.</given-names></name><name><surname>O’Shea</surname><given-names>Mark</given-names></name></person-group><article-title>Annotated checklist of the recent and extinct pythons (Serpentes, Pythonidae), with notes on nomenclature, taxonomy, and distribution</article-title><source>Zookeys</source><day>4</day><month>11</month><year>2010</year><volume>2010</volume><issue>66</issue><fpage>29</fpage><lpage>80</lpage><pub-id pub-id-type="doi">10.3897/zookeys.66.683</pub-id></mixed-citation></tp:treatment-meta><tp:nomenclature><tp:taxon-name>
                            <tp:taxon-name-part taxon-name-part-type="genus">Aspidites</tp:taxon-name-part>
                            <tp:taxon-name-part taxon-name-part-type="species">melanocephalus</tp:taxon-name-part>
                        </tp:taxon-name><tp:taxon-authority>(Krefft, 1864)</tp:taxon-authority></tp:nomenclature><tp:treatment-sec sec-type="Synonyms"><title>Synonyms:</title><p><tp:taxon-name>Aspidites melanocephalus adelynensis</tp:taxon-name> Hoser, 2000</p><p><tp:taxon-name>Aspidites melanocephalus davieii</tp:taxon-name> Hoser, 2000</p><p><tp:taxon-name>Aspidites melanocephalus rickjonesii</tp:taxon-name> Hoser, 2009 (unavailable name, APP8)</p></tp:treatment-sec><tp:taxon-treatment><tp:treatment-meta><mixed-citation publication-type="journal"><person-group><name><surname>Schleip</surname><given-names>Wulf D.</given-names></name><name><surname>O’Shea</surname><given-names>Mark</given-names></name></person-group><article-title>Annotated checklist of the recent and extinct pythons (Serpentes, Pythonidae), with notes on nomenclature, taxonomy, and distribution</article-title><source>Zookeys</source><day>4</day><month>11</month><year>2010</year><volume>2010</volume><issue>66</issue><fpage>29</fpage><lpage>80</lpage><pub-id pub-id-type="doi">10.3897/zookeys.66.683</pub-id></mixed-citation></tp:treatment-meta><tp:nomenclature><tp:taxon-name>
                                <tp:taxon-name-part taxon-name-part-type="genus">Aspidites</tp:taxon-name-part>
                                <tp:taxon-name-part taxon-name-part-type="species">melanocephalus</tp:taxon-name-part>
                                <tp:taxon-name-part taxon-name-part-type="subspecies">adelynensis</tp:taxon-name-part>
                            </tp:taxon-name><tp:taxon-authority>Hoser, 2000</tp:taxon-authority><tp:taxon-status xmlns:xlink="http://www.w3.org/1999/xlink" xlink:type="simple">[synonym of Aspidites melanocephalus]</tp:taxon-status></tp:nomenclature><tp:treatment-sec sec-type="Holotype"><title>Holotype:</title><p>WAM R51208 (see remarks).</p></tp:treatment-sec><tp:treatment-sec sec-type="Type locality"><title>Type locality:</title><p>Wyndham, Western Australia.</p></tp:treatment-sec><tp:treatment-sec sec-type="Remarks"><title>Remarks:</title><p><xref ref-type="bibr" rid="B55">Hoser (2000)</xref> provided the same erroneous accession number for the holotype as was already provided by <xref ref-type="bibr" rid="B119">Smith (1985)</xref> in his original description; WAM R51208 is the number for a skink, <tp:taxon-name>Eremiascincus isolepis</tp:taxon-name> (<italic>fide</italic> <xref ref-type="bibr" rid="B77">Mecke et al. 2009</xref>) (Doughty, pers. comm.). <xref ref-type="bibr" rid="B55">Hoser (2000)</xref> separated this taxon from the nominate form by lower loreal, subocular, and parietal scale counts (see <xref ref-type="bibr" rid="B10">Barker and Barker 1994: 1–2</xref>). The same is stated to be diagnostic for <tp:taxon-name>Aspidites melanocephalus davieii</tp:taxon-name>, which makes them indistinguishable from each other, as already noted by <xref ref-type="bibr" rid="B4">Aplin (2002: 55–56)</xref> who considered <tp:taxon-name>Aspidites melanocephalus adelynensis</tp:taxon-name> the senior synonym due to page priority. The name is placed in the synonymy of <tp:taxon-name>Aspidites melanocephalus</tp:taxon-name> until further research can clarify its taxonomic position.</p></tp:treatment-sec></tp:taxon-treatment><tp:taxon-treatment><tp:treatment-meta><mixed-citation publication-type="journal"><person-group><name><surname>Schleip</surname><given-names>Wulf D.</given-names></name><name><surname>O’Shea</surname><given-names>Mark</given-names></name></person-group><article-title>Annotated checklist of the recent and extinct pythons (Serpentes, Pythonidae), with notes on nomenclature, taxonomy, and distribution</article-title><source>Zookeys</source><day>4</day><month>11</month><year>2010</year><volume>2010</volume><issue>66</issue><fpage>29</fpage><lpage>80</lpage><pub-id pub-id-type="doi">10.3897/zookeys.66.683</pub-id></mixed-citation></tp:treatment-meta><tp:nomenclature><tp:taxon-name>
                                <tp:taxon-name-part taxon-name-part-type="genus">Aspidites</tp:taxon-name-part>
                                <tp:taxon-name-part taxon-name-part-type="species">melanocephalus</tp:taxon-name-part>
                                <tp:taxon-name-part taxon-name-part-type="subspecies">davieii</tp:taxon-name-part>
                            </tp:taxon-name><tp:taxon-authority>Hoser, 2000</tp:taxon-authority><tp:taxon-status xmlns:xlink="http://www.w3.org/1999/xlink" xlink:type="simple">[junior synonym of Aspidites melanocephalus adelynensis and of Aspidites melanocephalus]</tp:taxon-status></tp:nomenclature><tp:treatment-sec sec-type="Holotype"><title>Holotype:</title><p>WAM R46170.</p></tp:treatment-sec><tp:treatment-sec sec-type="Type locality"><title>Type locality:</title><p>Tom Price, Western Australia.</p></tp:treatment-sec><tp:treatment-sec sec-type="Remarks"><title>Remarks:</title><p>Contrary to <xref ref-type="bibr" rid="B4">Aplin (2002: 56)</xref>, we do not consider this name a <italic>nomen nudum</italic> because <xref ref-type="bibr" rid="B55">Hoser (2000)</xref> provided characters that purport to differentiate it from the nominate form. However, based on Hoser’s (2000) description, this taxon is indistinguishable from <tp:taxon-name>Aspidites melanocephalus adelynensis</tp:taxon-name> (see comments above). The name is therefore considered a subjective junior synonym of <tp:taxon-name>Aspidites melanocephalus adelynensis</tp:taxon-name> and is placed into the synonymy of <tp:taxon-name>Aspidites melanocephalus</tp:taxon-name>.</p></tp:treatment-sec></tp:taxon-treatment><tp:taxon-treatment><tp:treatment-meta><mixed-citation publication-type="journal"><person-group><name><surname>Schleip</surname><given-names>Wulf D.</given-names></name><name><surname>O’Shea</surname><given-names>Mark</given-names></name></person-group><article-title>Annotated checklist of the recent and extinct pythons (Serpentes, Pythonidae), with notes on nomenclature, taxonomy, and distribution</article-title><source>Zookeys</source><day>4</day><month>11</month><year>2010</year><volume>2010</volume><issue>66</issue><fpage>29</fpage><lpage>80</lpage><pub-id pub-id-type="doi">10.3897/zookeys.66.683</pub-id></mixed-citation></tp:treatment-meta><tp:nomenclature><tp:taxon-name>
                                <tp:taxon-name-part taxon-name-part-type="genus">Aspidites</tp:taxon-name-part>
                                <tp:taxon-name-part taxon-name-part-type="species">melanocephalus</tp:taxon-name-part>
                                <tp:taxon-name-part taxon-name-part-type="subspecies">rickjonesii</tp:taxon-name-part>
                            </tp:taxon-name><tp:taxon-authority>Hoser, 2009</tp:taxon-authority><tp:taxon-status xmlns:xlink="http://www.w3.org/1999/xlink" xlink:type="simple">[unavailable name (APP8)]</tp:taxon-status></tp:nomenclature><tp:treatment-sec sec-type="Holotype"><title>Holotype:</title><p>WAM 46170.</p></tp:treatment-sec><tp:treatment-sec sec-type="Type locality"><title>Type locality:</title><p>Tom Price, Western Australia.</p></tp:treatment-sec><tp:treatment-sec sec-type="Remarks"><title>Remarks:</title><p><xref ref-type="bibr" rid="B57">Hoser (2009)</xref> had designated the same holotype and paratypes as for <tp:taxon-name>Aspidites melanocephalus davieii</tp:taxon-name>. The name is considered “not published” under the provisions of the Code (APP8) but would nevertheless be an objective junior synonym of <tp:taxon-name>Aspidites melanocephalus davieii</tp:taxon-name>.</p></tp:treatment-sec></tp:taxon-treatment></tp:taxon-treatment><tp:taxon-treatment><tp:treatment-meta><mixed-citation publication-type="journal"><person-group><name><surname>Schleip</surname><given-names>Wulf D.</given-names></name><name><surname>O’Shea</surname><given-names>Mark</given-names></name></person-group><article-title>Annotated checklist of the recent and extinct pythons (Serpentes, Pythonidae), with notes on nomenclature, taxonomy, and distribution</article-title><source>Zookeys</source><day>4</day><month>11</month><year>2010</year><volume>2010</volume><issue>66</issue><fpage>29</fpage><lpage>80</lpage><pub-id pub-id-type="doi">10.3897/zookeys.66.683</pub-id></mixed-citation></tp:treatment-meta><tp:nomenclature><tp:taxon-name>
                            <tp:taxon-name-part taxon-name-part-type="genus">Aspidites</tp:taxon-name-part>
                            <tp:taxon-name-part taxon-name-part-type="species">ramsayi</tp:taxon-name-part>
                        </tp:taxon-name><tp:taxon-authority>(Macleay, 1882)</tp:taxon-authority></tp:nomenclature><tp:treatment-sec sec-type="Synonyms"><title>Synonyms:</title><p><tp:taxon-name>Aspidites ramsayi panoptes</tp:taxon-name> Hoser, 2000</p><p><tp:taxon-name>Aspidites ramsayi richardjonesii</tp:taxon-name> Hoser, 2000</p><p><tp:taxon-name>Aspidites ramsayi neildavieii</tp:taxon-name> Hoser, 2009 (unavailable name, APP8)</p><p><tp:taxon-name>Aspidites ramsayi neildavieii</tp:taxon-name> Hoser, 2009 [unavailable name (APP8)]</p></tp:treatment-sec><tp:treatment-sec sec-type="Holotype"><title>Holotype:</title><p>WAM 34070.</p></tp:treatment-sec><tp:treatment-sec sec-type="Type species"><title>Type species:</title><p>near Port Hedland, Western Australia.<!--PageBreak--></p></tp:treatment-sec><tp:treatment-sec sec-type="Remarks"><title>Remarks:</title><p>Designation of the same type as for <tp:taxon-name>Aspidites ramsayi richardjonesi</tp:taxon-name>. The name is considered “not published” under the provisions of the Code (APP8) but would nevertheless be an objective junior synonym of <tp:taxon-name>Aspidites ramsayi richardjonesi.</tp:taxon-name></p></tp:treatment-sec><tp:taxon-treatment><tp:treatment-meta><mixed-citation publication-type="journal"><person-group><name><surname>Schleip</surname><given-names>Wulf D.</given-names></name><name><surname>O’Shea</surname><given-names>Mark</given-names></name></person-group><article-title>Annotated checklist of the recent and extinct pythons (Serpentes, Pythonidae), with notes on nomenclature, taxonomy, and distribution</article-title><source>Zookeys</source><day>4</day><month>11</month><year>2010</year><volume>2010</volume><issue>66</issue><fpage>29</fpage><lpage>80</lpage><pub-id pub-id-type="doi">10.3897/zookeys.66.683</pub-id></mixed-citation></tp:treatment-meta><tp:nomenclature><tp:taxon-name>
                                <tp:taxon-name-part taxon-name-part-type="genus">Aspidites</tp:taxon-name-part>
                                <tp:taxon-name-part taxon-name-part-type="species">ramsayi</tp:taxon-name-part>
                                <tp:taxon-name-part taxon-name-part-type="subspecies">panoptes</tp:taxon-name-part>
                            </tp:taxon-name><tp:taxon-authority>Hoser, 2000</tp:taxon-authority><tp:taxon-status xmlns:xlink="http://www.w3.org/1999/xlink" xlink:type="simple">[synonym of Aspidites ramsayi]</tp:taxon-status></tp:nomenclature><tp:treatment-sec sec-type="Synonyms"><title>Synonyms:</title><p><tp:taxon-name>Aspidites ramsayi richardjonesii</tp:taxon-name> – <xref ref-type="bibr" rid="B55">Hoser 2000</xref></p></tp:treatment-sec><tp:treatment-sec sec-type="Holotype"><title>Holotype:</title><p>WAM R43459.</p></tp:treatment-sec><tp:treatment-sec sec-type="Type locality"><title>Type locality:</title><p>Burracoppin, Western Australia.</p></tp:treatment-sec><tp:treatment-sec sec-type="Remarks"><title>Remarks:</title><p>Distinguished from “the main race” by lower average ventral and subcaudal scale counts (citing <xref ref-type="bibr" rid="B10">Barker and Barker [1994: 5]</xref> in support of this claim), color darkening above the eye in adults, and “from all other Womas by distribution” (<xref ref-type="bibr" rid="B55">Hoser 2000: 10</xref>) (APP1, APP2). Because of the vague description of this taxon, specimens cannot be unambiguously assigned to this taxon. The name is placed into the synonymy of <tp:taxon-name>Aspidites ramsayi</tp:taxon-name>. For further comments see <tp:taxon-name>Aspidites ramsayi richardjonesii</tp:taxon-name>.</p></tp:treatment-sec></tp:taxon-treatment><tp:taxon-treatment><tp:treatment-meta><mixed-citation publication-type="journal"><person-group><name><surname>Schleip</surname><given-names>Wulf D.</given-names></name><name><surname>O’Shea</surname><given-names>Mark</given-names></name></person-group><article-title>Annotated checklist of the recent and extinct pythons (Serpentes, Pythonidae), with notes on nomenclature, taxonomy, and distribution</article-title><source>Zookeys</source><day>4</day><month>11</month><year>2010</year><volume>2010</volume><issue>66</issue><fpage>29</fpage><lpage>80</lpage><pub-id pub-id-type="doi">10.3897/zookeys.66.683</pub-id></mixed-citation></tp:treatment-meta><tp:nomenclature><tp:taxon-name>
                                <tp:taxon-name-part taxon-name-part-type="genus">Aspidites</tp:taxon-name-part>
                                <tp:taxon-name-part taxon-name-part-type="species">ramsayi</tp:taxon-name-part>
                                <tp:taxon-name-part taxon-name-part-type="subspecies">richardjonesii</tp:taxon-name-part>
                            </tp:taxon-name><tp:taxon-authority>Hoser, 2000</tp:taxon-authority><tp:taxon-status xmlns:xlink="http://www.w3.org/1999/xlink" xlink:type="simple">[junior synonym of Aspidites ramsayi panoptes]</tp:taxon-status></tp:nomenclature><tp:treatment-sec sec-type="Holotype"><title>Holotype:</title><p>WAM R34070.</p></tp:treatment-sec><tp:treatment-sec sec-type="Type locality"><title>Type locality:</title><p>near Port Hedland, Western Australia.</p></tp:treatment-sec><tp:treatment-sec sec-type="Remarks"><title>Remarks:</title><p><xref ref-type="bibr" rid="B4">Aplin (2002)</xref> considered this taxon a <italic>nomen nudum</italic>. We disagree because <xref ref-type="bibr" rid="B55">Hoser (2000)</xref> provided characters that purport to differentiate this taxon from the “main race”. Nevertheless, this taxon is indistinguishable from <tp:taxon-name>Aspidites ramsayi panoptes</tp:taxon-name>, as both taxa share the diagnostic characters and are only separated by “vast distance” (<xref ref-type="bibr" rid="B55">Hoser 2000</xref>) (APP1, APP2) (also see <xref ref-type="bibr" rid="B153">Wüster et al. 2001</xref>). Without further data, these taxa must be treated as synonyms, with <tp:taxon-name>Aspidites ramsayi panoptes</tp:taxon-name> having priority.</p></tp:treatment-sec></tp:taxon-treatment></tp:taxon-treatment><ref-list><ref id="B52"><mixed-citation xmlns:xlink="http://www.w3.org/1999/xlink" xlink:type="simple"><person-group><name name-style="western"><surname>Henderson</surname><given-names>RW</given-names></name><name name-style="western"><surname>Powell</surname><given-names>R</given-names></name></person-group> (<year>2007</year>) <article-title>The biology of boas and pythons: a retrospective look to the future.</article-title> In: <person-group><name name-style="western"><surname>Henderson</surname><given-names>RW</given-names></name><name name-style="western"><surname>Powell</surname><given-names>R</given-names></name></person-group> (<role>Eds</role>) <source>Biology of the Boas and Pythons.</source><publisher-name>Eagle Mountain Publishing</publisher-name>, <publisher-loc>Utah, USA</publisher-loc>, <fpage>3</fpage>–<lpage>21</lpage>.</mixed-citation></ref><ref id="B129"><mixed-citation xmlns:xlink="http://www.w3.org/1999/xlink" xlink:type="simple"><person-group><name name-style="western"><surname>Swan M</surname><given-names>(Ed)</given-names></name></person-group> (<year>2007</year>) <source>Keeping and Breeding Australian Pythons.</source><publisher-name>Mike Swan Herp Books</publisher-name>, <publisher-loc>Lilydale, Victoria, Australia</publisher-loc>, <lpage>336</lpage> pp.</mixed-citation></ref><ref id="B126"><mixed-citation xmlns:xlink="http://www.w3.org/1999/xlink" xlink:type="simple"><person-group><name name-style="western"><surname>Stimson</surname><given-names>AF</given-names></name><name name-style="western"><surname>McDowell</surname><given-names>SB</given-names></name></person-group> (<year>1986</year>)<article-title> <italic>Liasis</italic> Gray, 1842 (Reptilia, Serpentes): proposed designation of <italic>Liasis mackloti</italic> Dumeril and Bibron 1844 as type species Z.N.(S)2439.</article-title><source>Bulletin of Zoological Nomenclature</source><volume>43</volume>:<fpage>330</fpage>-<lpage>334</lpage>.</mixed-citation></ref><ref id="B68"><mixed-citation xmlns:xlink="http://www.w3.org/1999/xlink" xlink:type="simple"><person-group><name name-style="western"><surname>Kluge</surname><given-names>AG</given-names></name></person-group> (<year>1993</year>)<article-title> <italic>Aspidites</italic> and the phylogeny of pythonine snakes.</article-title><source>Records of the Australian Museum Supplement</source><volume>19</volume>:<fpage>1</fpage>-<lpage>79</lpage>.</mixed-citation></ref><ref id="B147"><mixed-citation xmlns:xlink="http://www.w3.org/1999/xlink" xlink:type="simple"><person-group><name name-style="western"><surname>Westhoff</surname><given-names>G</given-names></name><name name-style="western"><surname>Collin</surname><given-names>SP</given-names></name></person-group> (<year>2008</year>) <source>A new type of infrared sensitive organ in the python <italic>Aspidites</italic> sp., Presentation at the 6th World Congress of Herpetology.</source></mixed-citation></ref><ref id="B55"><mixed-citation xmlns:xlink="http://www.w3.org/1999/xlink" xlink:type="simple"><person-group><name name-style="western"><surname>Hoser</surname><given-names>RT</given-names></name></person-group> (<year>2000</year>) <article-title>A revision of the Australasian pythons.</article-title><source>Ophidia Review</source><volume>1</volume> (<source>1</source>): <fpage>7</fpage>–<lpage>27</lpage>. <ext-link ext-link-type="uri" xlink:href="http://www.smuggled.com/pytrsm1.pdf" xlink:type="simple">http://www.smuggled.com/pytrsm1.pdf</ext-link> [accessed 18.IV.2009].</mixed-citation></ref><ref id="B119"><mixed-citation xmlns:xlink="http://www.w3.org/1999/xlink" xlink:type="simple"><person-group><name name-style="western"><surname>Smith</surname><given-names>LA</given-names></name></person-group> (<year>1985</year>)<article-title> A revision of the <italic>Liasis childreni</italic> species-group (Serpentes: Boidae).</article-title><source>Records of the Western Australian Museum</source><volume>12</volume> (<issue>3</issue>):<fpage>257</fpage>-<lpage>276</lpage>.</mixed-citation></ref><ref id="B77"><mixed-citation xmlns:xlink="http://www.w3.org/1999/xlink" xlink:type="simple"><person-group><name name-style="western"><surname>Mecke</surname><given-names>S</given-names></name><name name-style="western"><surname>Doughty</surname><given-names>P</given-names></name><name name-style="western"><surname>Donnellan,</surname><given-names>SC</given-names></name></person-group> (<year>2009</year>) <article-title>A new species of <italic>Eremiascincus</italic> (Reptilia: Squamata: Scincidae) from the Great Sandy Desert and Pilbara Coast, Western Australia and reassignment of eight species from <italic>Glaphyromorphus</italic> to <italic>Eremiascincus</italic>.</article-title><source>Zootaxa</source><volume>2246</volume>: <fpage>1</fpage>–<lpage>20</lpage>.</mixed-citation></ref><ref id="B10"><mixed-citation xmlns:xlink="http://www.w3.org/1999/xlink" xlink:type="simple"><person-group><name name-style="western"><surname>Barker</surname><given-names>DG</given-names></name><name name-style="western"><surname>Barker</surname><given-names>TM</given-names></name></person-group> (<year>1994</year>) <source>Pythons of the World, Volume I, Australia.</source><publisher-name>Advanced Vivarium Systems</publisher-name>, <publisher-loc>Lakeside CA, USA</publisher-loc>, <lpage>171</lpage> pp.</mixed-citation></ref><ref id="B4"><mixed-citation xmlns:xlink="http://www.w3.org/1999/xlink" xlink:type="simple"><person-group><name name-style="western"><surname>Aplin</surname><given-names>KP</given-names></name></person-group> (<year>2002</year>) <article-title>Genus <italic>Aspidites</italic> Peters 1876</article-title>. In: <person-group><name name-style="western"><surname>Storr</surname><given-names>GM</given-names></name><name name-style="western"><surname>Smith</surname><given-names>LA</given-names></name><name name-style="western"><surname>Johnstone</surname><given-names>RE</given-names></name></person-group> (<role>Eds</role>) <source>Snakes of Western Australia. Revised edition.</source><publisher-name>Western Australian Museum</publisher-name>, <publisher-loc>Perth, Western Australia</publisher-loc>, <fpage>54</fpage>–<lpage>58</lpage>.</mixed-citation></ref><ref id="B57"><mixed-citation xmlns:xlink="http://www.w3.org/1999/xlink" xlink:type="simple"><person-group><name name-style="western"><surname>Hoser</surname><given-names>RT</given-names></name></person-group> (<year>2009</year>) <article-title>Creationism and contrived science: A review of recent python systematics papers and the resolution of issues of taxonomy and nomenclature.</article-title><source>Australasian Journal of Herpetology</source><volume>2</volume>: <fpage>1</fpage>–<lpage>34</lpage>. <ext-link ext-link-type="uri" xlink:href="http://www.smuggled.com/AJHI2.pdf" xlink:type="simple">http://www.smuggled.com/AJHI2.pdf</ext-link> [accessed 12.IV.2009].</mixed-citation></ref><ref id="B153"><mixed-citation xmlns:xlink="http://www.w3.org/1999/xlink" xlink:type="simple"><person-group><name name-style="western"><surname>Wüster</surname><given-names>W</given-names></name><name name-style="western"><surname>Bush</surname><given-names>B</given-names></name><name name-style="western"><surname>Keogh</surname><given-names>JS</given-names></name><name name-style="western"><surname>O’Shea</surname><given-names>M</given-names></name><name name-style="western"><surname>Shine</surname><given-names>R</given-names></name></person-group> (<year>2001</year>)<article-title> Taxonomic contributions in the ‘‘amateur’’ literature: Comments on recent descriptions of new genera and species by Raymond Hoser.</article-title><source>Litteratura Serpentium</source><volume>21</volume>:<fpage>67</fpage>-<lpage>79</lpage>.</mixed-citation></ref></ref-list></tp:taxon-treatment>
