# Supplementary material for: Annotated checklist of the recent and extinct pythons (Serpentes, Pythonidae), with notes on nomenclature, taxonomy, and distribution
Source: Zookeys. 2010 Nov 4;(66):29–80. doi: 10.3897/zookeys.66.683 (PMC3088416; doi:10.3897/zookeys.66.683)
Supplement: XML Treatment for Aspidoboa [file zookeys.66.683-treatment20.xml]

<!DOCTYPE tp:taxon-treatment
  PUBLIC "-//TaxonX//DTD Taxonomic Treatment Publishing DTD v0 20100105//EN" "tax-treatment-NSO.dtd">
<tp:taxon-treatment xmlns:tp="http://www.plazi.org/taxpub"><tp:treatment-meta><mixed-citation publication-type="journal"><person-group><name><surname>Schleip</surname><given-names>Wulf D.</given-names></name><name><surname>O’Shea</surname><given-names>Mark</given-names></name></person-group><article-title>Annotated checklist of the recent and extinct pythons (Serpentes, Pythonidae), with notes on nomenclature, taxonomy, and distribution</article-title><source>Zookeys</source><day>4</day><month>11</month><year>2010</year><volume>2010</volume><issue>66</issue><fpage>29</fpage><lpage>80</lpage><pub-id pub-id-type="doi">10.3897/zookeys.66.683</pub-id></mixed-citation></tp:treatment-meta><tp:nomenclature><label>Genus</label><tp:taxon-name>
                        <tp:taxon-name-part taxon-name-part-type="genus">Aspidoboa</tp:taxon-name-part>
                    </tp:taxon-name><tp:taxon-authority>Sauvage, 1884</tp:taxon-authority><tp:taxon-status xmlns:xlink="http://www.w3.org/1999/xlink" xlink:type="simple">[synonym of Python]</tp:taxon-status></tp:nomenclature><tp:treatment-sec sec-type="Remarks"><title>Remarks:</title><p><xref ref-type="bibr" rid="B56">Hoser (2004)</xref> resurrected this genus to include the species of the <tp:taxon-name>Python curtus</tp:taxon-name> complex (<italic>sensu</italic> <xref ref-type="bibr" rid="B67">Keogh et al. 2001</xref>). As demonstrated by <xref ref-type="bibr" rid="B104">Rawlings et al. (2008)</xref> after exclusion of the taxa <italic>reticulatus</italic> and <italic>timoriensis</italic> (see <tp:taxon-name>Broghammerus</tp:taxon-name>), the genus <tp:taxon-name>Python</tp:taxon-name> forms a monophyletic grouping, including the taxon <italic>brongersmai.</italic> Since <xref ref-type="bibr" rid="B67">Keogh et al. (2001)</xref> demonstrated that <italic>brongersmai</italic> is the sister taxon to <italic>curtus</italic> and <italic>breitensteini,</italic> separating these three taxa from the genus <tp:taxon-name>Python</tp:taxon-name> would result in the non-monophyly of the genus. It is our opinion that the recognition of <tp:taxon-name>Aspidoboa</tp:taxon-name> at subgeneric rank only causes confusion and is unnecessary in a low-diversity genus as <tp:taxon-name>Python</tp:taxon-name>.</p></tp:treatment-sec><ref-list><ref id="B56"><mixed-citation xmlns:xlink="http://www.w3.org/1999/xlink" xlink:type="simple"><person-group><name name-style="western"><surname>Hoser</surname><given-names>RT</given-names></name></person-group> (<year>2004</year>)<article-title> A reclassification of the Pythoninae including the description of two new genera, two new species and nine new subspecies.</article-title><source>Crocodilian – Journal of the Victorian Association of Amateur Herpetologists 4 (3): 31–37 and</source><volume>4</volume> (<issue>4</issue>):<fpage>21</fpage>-<lpage>40</lpage>.</mixed-citation></ref><ref id="B67"><mixed-citation xmlns:xlink="http://www.w3.org/1999/xlink" xlink:type="simple"><person-group><name name-style="western"><surname>Keogh</surname><given-names>JS</given-names></name><name name-style="western"><surname>Barker</surname><given-names>DG</given-names></name><name name-style="western"><surname>Shine</surname><given-names>R</given-names></name></person-group> (<year>2001</year>)<article-title> Heavily exploited but poorly known: systematics and biogeography of commercially harvested pythons (<italic>Python curtus</italic> group) in Southeast Asia.</article-title><source>Biological Journal of the Linnean Society</source><volume>73</volume> (<issue>1</issue>):<fpage>113</fpage>-<lpage>129</lpage>.</mixed-citation></ref><ref id="B104"><mixed-citation xmlns:xlink="http://www.w3.org/1999/xlink" xlink:type="simple"><person-group><name name-style="western"><surname>Rawlings</surname><given-names>LH</given-names></name><name name-style="western"><surname>Rabosky</surname><given-names>DL</given-names></name><name name-style="western"><surname>Donnellan</surname><given-names>SC</given-names></name><name name-style="western"><surname>Hutchinson</surname><given-names>MN</given-names></name></person-group> (<year>2008</year>)<article-title> Python phylogenetics: inference from morphology and mitochondrial DNA.</article-title><source>Biological Journal of the Linnean Society</source><volume>93</volume>:<fpage>603</fpage>-<lpage>619</lpage>.</mixed-citation></ref></ref-list></tp:taxon-treatment>
