# Supplementary material for: Annotated checklist of the recent and extinct pythons (Serpentes, Pythonidae), with notes on nomenclature, taxonomy, and distribution
Source: Zookeys. 2010 Nov 4;(66):29–80. doi: 10.3897/zookeys.66.683 (PMC3088416; doi:10.3897/zookeys.66.683)
Supplement: XML Treatment for Australiasis [file zookeys.66.683-treatment21.xml]

<!DOCTYPE tp:taxon-treatment
  PUBLIC "-//TaxonX//DTD Taxonomic Treatment Publishing DTD v0 20100105//EN" "tax-treatment-NSO.dtd">
<tp:taxon-treatment xmlns:tp="http://www.plazi.org/taxpub"><tp:treatment-meta><mixed-citation publication-type="journal"><person-group><name><surname>Schleip</surname><given-names>Wulf D.</given-names></name><name><surname>O’Shea</surname><given-names>Mark</given-names></name></person-group><article-title>Annotated checklist of the recent and extinct pythons (Serpentes, Pythonidae), with notes on nomenclature, taxonomy, and distribution</article-title><source>Zookeys</source><day>4</day><month>11</month><year>2010</year><volume>2010</volume><issue>66</issue><fpage>29</fpage><lpage>80</lpage><pub-id pub-id-type="doi">10.3897/zookeys.66.683</pub-id></mixed-citation></tp:treatment-meta><tp:nomenclature><label>Genus</label><tp:taxon-name>
                        <tp:taxon-name-part taxon-name-part-type="genus">Australiasis</tp:taxon-name-part>
                    </tp:taxon-name><tp:taxon-authority>Wells &amp; Wellington, 1984</tp:taxon-authority><tp:taxon-status xmlns:xlink="http://www.w3.org/1999/xlink" xlink:type="simple">[synonym of Morelia]</tp:taxon-status></tp:nomenclature><tp:treatment-sec sec-type="Synonyms"><title>Synonyms:</title><p><tp:taxon-name>Austroliasis</tp:taxon-name> Hoser, 2000 (incorrect subsequent spelling, APP4)</p></tp:treatment-sec><tp:treatment-sec sec-type="Remarks"><title>Remarks:</title><p><xref ref-type="bibr" rid="B56">Hoser (2004)</xref> used the correct spelling rather than his earlier incorrect spelling of this taxon as “<tp:taxon-name>Austroliasis</tp:taxon-name>” (see below) but also included the species of the <italic>amethistina</italic>-complex (<italic>sensu</italic> <xref ref-type="bibr" rid="B48">Harvey et al. 2000</xref>) and furthermore added <italic>timorensis</italic> (APP4) Peters, 1877. Nevertheless, Hoser only listed this genus without comment or evidence for its resurrection.</p></tp:treatment-sec><tp:taxon-treatment><tp:treatment-meta><mixed-citation publication-type="journal"><person-group><name><surname>Schleip</surname><given-names>Wulf D.</given-names></name><name><surname>O’Shea</surname><given-names>Mark</given-names></name></person-group><article-title>Annotated checklist of the recent and extinct pythons (Serpentes, Pythonidae), with notes on nomenclature, taxonomy, and distribution</article-title><source>Zookeys</source><day>4</day><month>11</month><year>2010</year><volume>2010</volume><issue>66</issue><fpage>29</fpage><lpage>80</lpage><pub-id pub-id-type="doi">10.3897/zookeys.66.683</pub-id></mixed-citation></tp:treatment-meta><tp:nomenclature><tp:taxon-name>
                            <tp:taxon-name-part taxon-name-part-type="genus">Australiasis</tp:taxon-name-part>
                            <tp:taxon-name-part taxon-name-part-type="species">amethystinus</tp:taxon-name-part>
                        </tp:taxon-name><tp:taxon-authority>(Schneider, 1801)</tp:taxon-authority><tp:taxon-status xmlns:xlink="http://www.w3.org/1999/xlink" xlink:type="simple">[synonym of Montypythonoides amethistina]</tp:taxon-status></tp:nomenclature><tp:taxon-treatment><tp:treatment-meta><mixed-citation publication-type="journal"><person-group><name><surname>Schleip</surname><given-names>Wulf D.</given-names></name><name><surname>O’Shea</surname><given-names>Mark</given-names></name></person-group><article-title>Annotated checklist of the recent and extinct pythons (Serpentes, Pythonidae), with notes on nomenclature, taxonomy, and distribution</article-title><source>Zookeys</source><day>4</day><month>11</month><year>2010</year><volume>2010</volume><issue>66</issue><fpage>29</fpage><lpage>80</lpage><pub-id pub-id-type="doi">10.3897/zookeys.66.683</pub-id></mixed-citation></tp:treatment-meta><tp:nomenclature><tp:taxon-name>
                                <tp:taxon-name-part taxon-name-part-type="genus">Australiasis</tp:taxon-name-part>
                                <tp:taxon-name-part taxon-name-part-type="species">amethystinus</tp:taxon-name-part>
                                <tp:taxon-name-part taxon-name-part-type="subspecies">clarki</tp:taxon-name-part>
                            </tp:taxon-name><tp:taxon-authority>(Barbour, 1914)</tp:taxon-authority><tp:taxon-status xmlns:xlink="http://www.w3.org/1999/xlink" xlink:type="simple">[synonym of Morelia amethistina]</tp:taxon-status></tp:nomenclature><tp:treatment-sec sec-type="Synonyms"><title>Synonyms:</title><p><tp:taxon-name>Austroliasis amethystinus clarki</tp:taxon-name> (Barbour) – <xref ref-type="bibr" rid="B55">Hoser 2000 (APP4)</xref></p><p><tp:taxon-name>Australiasis amethystina clarki</tp:taxon-name> (Barbour) – <xref ref-type="bibr" rid="B55">Hoser 2004 (APP4)</xref></p><p><tp:taxon-name>Australiasis clarki</tp:taxon-name> (Barbour) – <xref ref-type="bibr" rid="B55">Hoser 2009 (APP8, see introduction)</xref></p></tp:treatment-sec><tp:treatment-sec sec-type="Remarks"><title>Remarks:</title><p><xref ref-type="bibr" rid="B55">Hoser (2000)</xref> resurrected this taxon from the synonymy of <tp:taxon-name>Morelia amethistina</tp:taxon-name> and placed it along with the nominal form <italic>amethistina amethistina</italic> and the taxon <italic>timorensis</italic> Peters, 1877 (APP4, incorrect subsequent spelling of <italic>timoriensis</italic> Peters, 1877) into the genus “<tp:taxon-name>Austroliasis</tp:taxon-name>”. This generic name constitutes an incorrect subsequent spelling (APP4) of the genus <tp:taxon-name>Australiasis</tp:taxon-name> <xref ref-type="bibr" rid="B141">Wells and Wellington 1984</xref>. <xref ref-type="bibr" rid="B48">Harvey et al. (2000)</xref> examined the holotype of <tp:taxon-name>Liasis clarki</tp:taxon-name> Barbour and found it to be “conspecific with <tp:taxon-name>Morelia amethistina</tp:taxon-name>, rather than <tp:taxon-name>Morelia kinghorni</tp:taxon-name>” (<xref ref-type="bibr" rid="B48">Harvey et al. 2000: 155</xref>) and documented that “at least some snakes from [the Torres Strait] islands are <tp:taxon-name>Morelia amethistina</tp:taxon-name> (e.g., the Murray Islands where the type <tp:taxon-name>Liasis clarki</tp:taxon-name> was collected)” (<xref ref-type="bibr" rid="B48">Harvey et al. 2000: 162</xref>). Until further studies have evaluated the taxonomic status of this population, this taxon is placed in the synonymy of <tp:taxon-name>Morelia amethistina</tp:taxon-name>. <xref ref-type="bibr" rid="B52">Henderson and Powell (2007)</xref> did not recognize this taxon.</p></tp:treatment-sec></tp:taxon-treatment><tp:taxon-treatment><tp:treatment-meta><mixed-citation publication-type="journal"><person-group><name><surname>Schleip</surname><given-names>Wulf D.</given-names></name><name><surname>O’Shea</surname><given-names>Mark</given-names></name></person-group><article-title>Annotated checklist of the recent and extinct pythons (Serpentes, Pythonidae), with notes on nomenclature, taxonomy, and distribution</article-title><source>Zookeys</source><day>4</day><month>11</month><year>2010</year><volume>2010</volume><issue>66</issue><fpage>29</fpage><lpage>80</lpage><pub-id pub-id-type="doi">10.3897/zookeys.66.683</pub-id></mixed-citation></tp:treatment-meta><tp:nomenclature><tp:taxon-name>
                                <tp:taxon-name-part taxon-name-part-type="genus">Australiasis</tp:taxon-name-part>
                                <tp:taxon-name-part taxon-name-part-type="species">amethystinus</tp:taxon-name-part>
                                <tp:taxon-name-part taxon-name-part-type="subspecies">duceboracensis</tp:taxon-name-part>
                            </tp:taxon-name><tp:taxon-authority>(Günther, 1879)</tp:taxon-authority><tp:taxon-status xmlns:xlink="http://www.w3.org/1999/xlink" xlink:type="simple">[synonym of Morelia amethistina]</tp:taxon-status></tp:nomenclature><tp:treatment-sec sec-type="Remarks"><title>Remarks:</title><p><xref ref-type="bibr" rid="B56">Hoser (2004)</xref> listed this taxon for the population referred to as <tp:taxon-name>Morelia amethistina</tp:taxon-name> from New Ireland, Bismarck Archipelago, Papua New Guinea (see remarks on <tp:taxon-name>Morelia amethistina</tp:taxon-name> and <tp:taxon-name>Morelia clarki</tp:taxon-name>) without justification. Until further research has been carried out into the status of pythons in the Bismarck Archipelago, this species is herein assigned to the synonymy of <tp:taxon-name>Morelia amethistina</tp:taxon-name>.</p></tp:treatment-sec></tp:taxon-treatment></tp:taxon-treatment><ref-list><ref id="B56"><mixed-citation xmlns:xlink="http://www.w3.org/1999/xlink" xlink:type="simple"><person-group><name name-style="western"><surname>Hoser</surname><given-names>RT</given-names></name></person-group> (<year>2004</year>)<article-title> A reclassification of the Pythoninae including the description of two new genera, two new species and nine new subspecies.</article-title><source>Crocodilian – Journal of the Victorian Association of Amateur Herpetologists 4 (3): 31–37 and</source><volume>4</volume> (<issue>4</issue>):<fpage>21</fpage>-<lpage>40</lpage>.</mixed-citation></ref><ref id="B48"><mixed-citation xmlns:xlink="http://www.w3.org/1999/xlink" xlink:type="simple"><person-group><name name-style="western"><surname>Harvey</surname><given-names>MB</given-names></name><name name-style="western"><surname>Barker</surname><given-names>DG</given-names></name><name name-style="western"><surname>Ammerman</surname><given-names>LK</given-names></name><name name-style="western"><surname>Chippindale</surname><given-names>PT</given-names></name></person-group> (<year>2000</year>)<article-title> Systematics of pythons of the <italic>Morelia amethistina</italic> Complex (Serpentes: Boidae) with the description of three new species.</article-title><source>Herpetological Monographs</source><volume>14</volume>:<fpage>139</fpage>-<lpage>185</lpage>.<!--PageBreak--></mixed-citation></ref><ref id="B55"><mixed-citation xmlns:xlink="http://www.w3.org/1999/xlink" xlink:type="simple"><person-group><name name-style="western"><surname>Hoser</surname><given-names>RT</given-names></name></person-group> (<year>2000</year>) <article-title>A revision of the Australasian pythons.</article-title><source>Ophidia Review</source><volume>1</volume> (<source>1</source>): <fpage>7</fpage>–<lpage>27</lpage>. <ext-link ext-link-type="uri" xlink:href="http://www.smuggled.com/pytrsm1.pdf" xlink:type="simple">http://www.smuggled.com/pytrsm1.pdf</ext-link> [accessed 18.IV.2009].</mixed-citation></ref><ref id="B141"><mixed-citation xmlns:xlink="http://www.w3.org/1999/xlink" xlink:type="simple"><person-group><name name-style="western"><surname>Wells</surname><given-names>RW</given-names></name><name name-style="western"><surname>Wellington</surname><given-names>CR</given-names></name></person-group> (<year>1984</year>)<article-title> A synopsis of the Class Reptilia in Australia.</article-title><source>Australian Journal of Herpetology</source><volume>1</volume> (<issue>3–4</issue>):<fpage>73</fpage>-<lpage>129</lpage>.</mixed-citation></ref><ref id="B52"><mixed-citation xmlns:xlink="http://www.w3.org/1999/xlink" xlink:type="simple"><person-group><name name-style="western"><surname>Henderson</surname><given-names>RW</given-names></name><name name-style="western"><surname>Powell</surname><given-names>R</given-names></name></person-group> (<year>2007</year>) <article-title>The biology of boas and pythons: a retrospective look to the future.</article-title> In: <person-group><name name-style="western"><surname>Henderson</surname><given-names>RW</given-names></name><name name-style="western"><surname>Powell</surname><given-names>R</given-names></name></person-group> (<role>Eds</role>) <source>Biology of the Boas and Pythons.</source><publisher-name>Eagle Mountain Publishing</publisher-name>, <publisher-loc>Utah, USA</publisher-loc>, <fpage>3</fpage>–<lpage>21</lpage>.</mixed-citation></ref></ref-list></tp:taxon-treatment>
