# Supplementary material for: Annotated checklist of the recent and extinct pythons (Serpentes, Pythonidae), with notes on nomenclature, taxonomy, and distribution
Source: Zookeys. 2010 Nov 4;(66):29–80. doi: 10.3897/zookeys.66.683 (PMC3088416; doi:10.3897/zookeys.66.683)
Supplement: XML Treatment for Broghammerus [file zookeys.66.683-treatment28.xml]

<!DOCTYPE tp:taxon-treatment
  PUBLIC "-//TaxonX//DTD Taxonomic Treatment Publishing DTD v0 20100105//EN" "tax-treatment-NSO.dtd">
<tp:taxon-treatment xmlns:tp="http://www.plazi.org/taxpub"><tp:treatment-meta><mixed-citation publication-type="journal"><person-group><name><surname>Schleip</surname><given-names>Wulf D.</given-names></name><name><surname>O’Shea</surname><given-names>Mark</given-names></name></person-group><article-title>Annotated checklist of the recent and extinct pythons (Serpentes, Pythonidae), with notes on nomenclature, taxonomy, and distribution</article-title><source>Zookeys</source><day>4</day><month>11</month><year>2010</year><volume>2010</volume><issue>66</issue><fpage>29</fpage><lpage>80</lpage><pub-id pub-id-type="doi">10.3897/zookeys.66.683</pub-id></mixed-citation></tp:treatment-meta><tp:nomenclature><label>Genus</label><tp:taxon-name>
                        <tp:taxon-name-part taxon-name-part-type="genus">Broghammerus</tp:taxon-name-part>
                    </tp:taxon-name><tp:taxon-authority>Hoser, 2004 fideRawlings et al. (2008)</tp:taxon-authority></tp:nomenclature><tp:treatment-sec sec-type="Type species"><title>Type species:</title><p><tp:taxon-name>Python reticulatus</tp:taxon-name>Schneider, 1801</p></tp:treatment-sec><tp:treatment-sec sec-type="Remarks"><title>Remarks:</title><p>Subsequent workers did not recognize <tp:taxon-name>Broghammerus</tp:taxon-name> until a new analysis combining morphological and molecular evidence (<xref ref-type="bibr" rid="B104">Rawlings et al. 2008</xref>) led to a split of the genus <tp:taxon-name>Python</tp:taxon-name>. The latter authors expanded Hoser’s original concept of the genus to include the taxon <italic>timoriensis</italic> Peters, since they demonstrated that this species is more closely related to <tp:taxon-name>Broghammerus reticulatus</tp:taxon-name> than species retained within the genus <tp:taxon-name>Python</tp:taxon-name> (or to <tp:taxon-name>Austroliasis</tp:taxon-name> [i.e., <tp:taxon-name>Morelia</tp:taxon-name>], the genus to which Hoser assigned <italic>timoriensis</italic>).</p></tp:treatment-sec><tp:taxon-treatment><tp:treatment-meta><mixed-citation publication-type="journal"><person-group><name><surname>Schleip</surname><given-names>Wulf D.</given-names></name><name><surname>O’Shea</surname><given-names>Mark</given-names></name></person-group><article-title>Annotated checklist of the recent and extinct pythons (Serpentes, Pythonidae), with notes on nomenclature, taxonomy, and distribution</article-title><source>Zookeys</source><day>4</day><month>11</month><year>2010</year><volume>2010</volume><issue>66</issue><fpage>29</fpage><lpage>80</lpage><pub-id pub-id-type="doi">10.3897/zookeys.66.683</pub-id></mixed-citation></tp:treatment-meta><tp:nomenclature><tp:taxon-name>
                            <tp:taxon-name-part taxon-name-part-type="genus">Broghammerus</tp:taxon-name-part>
                            <tp:taxon-name-part taxon-name-part-type="species">reticulatus</tp:taxon-name-part>
                        </tp:taxon-name><tp:taxon-authority>(Schneider, 1801)</tp:taxon-authority></tp:nomenclature><tp:treatment-sec sec-type="Neotype"><title>Neotype:</title><p>ZFMK 32378. Type locality: Rengit, West Malaysia; designated by <xref ref-type="bibr" rid="B7">Auliya et al. (2002)</xref>.</p></tp:treatment-sec><tp:taxon-treatment><tp:treatment-meta><mixed-citation publication-type="journal"><person-group><name><surname>Schleip</surname><given-names>Wulf D.</given-names></name><name><surname>O’Shea</surname><given-names>Mark</given-names></name></person-group><article-title>Annotated checklist of the recent and extinct pythons (Serpentes, Pythonidae), with notes on nomenclature, taxonomy, and distribution</article-title><source>Zookeys</source><day>4</day><month>11</month><year>2010</year><volume>2010</volume><issue>66</issue><fpage>29</fpage><lpage>80</lpage><pub-id pub-id-type="doi">10.3897/zookeys.66.683</pub-id></mixed-citation></tp:treatment-meta><tp:nomenclature><tp:taxon-name>
                                <tp:taxon-name-part taxon-name-part-type="genus">Broghammerus</tp:taxon-name-part>
                                <tp:taxon-name-part taxon-name-part-type="species">reticulatus</tp:taxon-name-part>
                                <tp:taxon-name-part taxon-name-part-type="subspecies">reticulatus</tp:taxon-name-part>
                            </tp:taxon-name><tp:taxon-authority>(Schneider, 1801)</tp:taxon-authority></tp:nomenclature><tp:treatment-sec sec-type="Synonyms"><title>Synonyms:</title><p><tp:taxon-name>Python reticulatus reticulatus</tp:taxon-name> (Schneider) – <xref ref-type="bibr" rid="B7">Auliya et al. 2002</xref></p><p><tp:taxon-name>Broghammerus reticulatus dalegibbonsi</tp:taxon-name> Hoser, 2004</p><p><tp:taxon-name>Broghammerus reticulatus euanedwardsi</tp:taxon-name> Hoser, 2004</p><p><tp:taxon-name>Broghammerus reticulatus neilsonnemani</tp:taxon-name> Hoser, 2004</p><p><tp:taxon-name>Broghammerus reticulatus patrickcouperi</tp:taxon-name> Hoser, 2004</p><p><tp:taxon-name>Broghammerus reticulatus stuartbigmorei</tp:taxon-name> Hoser, 2004</p></tp:treatment-sec><tp:treatment-sec sec-type="Distribution"><title>Distribution:</title><p>For records in western Thailand, see <xref ref-type="bibr" rid="B89">Pauwels et al. (2003)</xref>. <xref ref-type="bibr" rid="B87">O’Shea and Lazell (2008)</xref> reported a specimen from Itbayat Island, Batanes Province, Philippines, the northeastern-most record for the taxon.</p></tp:treatment-sec><tp:treatment-sec sec-type="Remarks"><title>Remarks:</title><p><xref ref-type="bibr" rid="B56">Hoser (2004)</xref> describes the nominate form as “largish regional race with brownish head, much the same colour as the lighter dorsal body markings, although light-headed specimens are known and several colour variants and distinct colour mutations are also known”.</p></tp:treatment-sec></tp:taxon-treatment><tp:taxon-treatment><tp:treatment-meta><mixed-citation publication-type="journal"><person-group><name><surname>Schleip</surname><given-names>Wulf D.</given-names></name><name><surname>O’Shea</surname><given-names>Mark</given-names></name></person-group><article-title>Annotated checklist of the recent and extinct pythons (Serpentes, Pythonidae), with notes on nomenclature, taxonomy, and distribution</article-title><source>Zookeys</source><day>4</day><month>11</month><year>2010</year><volume>2010</volume><issue>66</issue><fpage>29</fpage><lpage>80</lpage><pub-id pub-id-type="doi">10.3897/zookeys.66.683</pub-id></mixed-citation></tp:treatment-meta><tp:nomenclature><tp:taxon-name>
                                <tp:taxon-name-part taxon-name-part-type="genus">Broghammerus</tp:taxon-name-part>
                                <tp:taxon-name-part taxon-name-part-type="species">reticulatus</tp:taxon-name-part>
                                <tp:taxon-name-part taxon-name-part-type="subspecies">dalegibbonsi</tp:taxon-name-part>
                            </tp:taxon-name><tp:taxon-authority>Hoser, 2004</tp:taxon-authority><tp:taxon-status xmlns:xlink="http://www.w3.org/1999/xlink" xlink:type="simple">[synonym of Broghammerus reticulatus reticulatus]</tp:taxon-status></tp:nomenclature><tp:treatment-sec sec-type="Holotype"><title>Holotype:</title><p>FMNH 142320.</p></tp:treatment-sec><tp:treatment-sec sec-type="Type locality"><title>Type locality:</title><p>Ambon, Makulu (=Moluccas), Indonesia.</p></tp:treatment-sec><tp:treatment-sec sec-type="Remarks"><title>Remarks:</title><p><xref ref-type="bibr" rid="B56">Hoser (2004)</xref> asserts that size and color separate this subspecies from the nominate subspecies. The statement “generally smaller race” is as unspecific as the statement made for the size of the nominate form (see remarks there). Therefore, a differentiation of both based on size is nearly impossible. <xref ref-type="bibr" rid="B56">Hoser (2004)</xref> describes the color of this subspecies by stating “it rarely has a head lighter than the body as in some other variants of <tp:taxon-name>Broghammerus</tp:taxon-name>, such as those from Bali or parts of Thailand” (<xref ref-type="bibr" rid="B56">Hoser 2004</xref>). Based on this statement, this subspecies is indistinguishable from the nominate form (see remarks for <tp:taxon-name>Broghammerus reticulatus</tp:taxon-name>). No other characters are provided. Simply stating “best separated from all other <tp:taxon-name>Broghammerus</tp:taxon-name> by DNA analysis and/or accurate distribution information” does not constitute a statement of characters (APP1, APP2). The name is placed into the synonymy of the nominate form.</p></tp:treatment-sec></tp:taxon-treatment><tp:taxon-treatment><tp:treatment-meta><mixed-citation publication-type="journal"><person-group><name><surname>Schleip</surname><given-names>Wulf D.</given-names></name><name><surname>O’Shea</surname><given-names>Mark</given-names></name></person-group><article-title>Annotated checklist of the recent and extinct pythons (Serpentes, Pythonidae), with notes on nomenclature, taxonomy, and distribution</article-title><source>Zookeys</source><day>4</day><month>11</month><year>2010</year><volume>2010</volume><issue>66</issue><fpage>29</fpage><lpage>80</lpage><pub-id pub-id-type="doi">10.3897/zookeys.66.683</pub-id></mixed-citation></tp:treatment-meta><tp:nomenclature><tp:taxon-name>
                                <tp:taxon-name-part taxon-name-part-type="genus">Broghammerus</tp:taxon-name-part>
                                <tp:taxon-name-part taxon-name-part-type="species">reticulatus</tp:taxon-name-part>
                                <tp:taxon-name-part taxon-name-part-type="subspecies">euanedwardsi</tp:taxon-name-part>
                            </tp:taxon-name><tp:taxon-authority>Hoser, 2004</tp:taxon-authority><tp:taxon-status xmlns:xlink="http://www.w3.org/1999/xlink" xlink:type="simple">[nomen dubium, synonym of Broghammerus reticulatus reticulatus]</tp:taxon-status></tp:nomenclature><tp:treatment-sec sec-type="Holotype"><title>Holotype:</title><p>FMNH 180232.</p></tp:treatment-sec><tp:treatment-sec sec-type="Type locality"><title>Type locality:</title><p>Nakhom Ratchasima, Central Thailand.</p></tp:treatment-sec><tp:treatment-sec sec-type="Remarks"><title>Remarks:</title><p><xref ref-type="bibr" rid="B56">Hoser (2004)</xref> separated this subspecies from the nominate subspecies by size, stating that this would be “a large race”. However, the nominate form was also claimed to be “largish”, hence, the former statement cannot separate this taxon from the nominate form. No further characters are provided to separate this taxon from other subspecies. The name is herein treated as <italic>nomen dubium</italic> (APP5) and is assigned to the synonymy of the nominate form.</p></tp:treatment-sec></tp:taxon-treatment><tp:taxon-treatment><tp:treatment-meta><mixed-citation publication-type="journal"><person-group><name><surname>Schleip</surname><given-names>Wulf D.</given-names></name><name><surname>O’Shea</surname><given-names>Mark</given-names></name></person-group><article-title>Annotated checklist of the recent and extinct pythons (Serpentes, Pythonidae), with notes on nomenclature, taxonomy, and distribution</article-title><source>Zookeys</source><day>4</day><month>11</month><year>2010</year><volume>2010</volume><issue>66</issue><fpage>29</fpage><lpage>80</lpage><pub-id pub-id-type="doi">10.3897/zookeys.66.683</pub-id></mixed-citation></tp:treatment-meta><tp:nomenclature><tp:taxon-name>
                                <tp:taxon-name-part taxon-name-part-type="genus">Broghammerus</tp:taxon-name-part>
                                <tp:taxon-name-part taxon-name-part-type="species">reticulatus</tp:taxon-name-part>
                                <tp:taxon-name-part taxon-name-part-type="subspecies">haydnmacphiei</tp:taxon-name-part>
                            </tp:taxon-name><tp:taxon-authority>Hoser, 2004</tp:taxon-authority><tp:taxon-status xmlns:xlink="http://www.w3.org/1999/xlink" xlink:type="simple">[synonym of Broghammerus reticulatus reticulatus]</tp:taxon-status></tp:nomenclature><tp:treatment-sec sec-type="Holotype"><title>Holotype:</title><p>FMNH 148968.</p></tp:treatment-sec><tp:treatment-sec sec-type="Type locality"><title>Type locality:</title><p>Sarawak, Borneo, West Malaysia.</p></tp:treatment-sec><tp:treatment-sec sec-type="Remarks"><title>Remarks:</title><p>In the original description, <xref ref-type="bibr" rid="B56">Hoser (2004)</xref> violated the Principle of Binominal Nomenclature (Arts. 5.2, 11.4.2) (<tp:taxon-name>Broghammerus reticulatus haydn macphiei</tp:taxon-name>). In accordance with articles 11.9.5 and 32.5.2.2, the name was corrected to comply with this principle.The author separatesthis taxon from the nominate form (referred to as “normal <italic>reticulatus</italic>”) only by “larger average adult size” (<xref ref-type="bibr" rid="B56">Hoser 2004</xref>) (alsosee comments for <tp:taxon-name>Broghammerus reticulatus euanedwardsi</tp:taxon-name>). Therefore, this taxon is indistinguishable from <tp:taxon-name>Broghammerus reticulatus euanedwardsi</tp:taxon-name> or from <tp:taxon-name>Broghammerus reticulatus reticulatus</tp:taxon-name> and is placed in the synonymy of the latter. <xref ref-type="bibr" rid="B7">Auliya et al. (2002)</xref> demonstrated that specimens from Bali, West Malaysia, Java, West Kalimantan, and Vietnam form a clade.</p></tp:treatment-sec></tp:taxon-treatment><tp:taxon-treatment><tp:treatment-meta><mixed-citation publication-type="journal"><person-group><name><surname>Schleip</surname><given-names>Wulf D.</given-names></name><name><surname>O’Shea</surname><given-names>Mark</given-names></name></person-group><article-title>Annotated checklist of the recent and extinct pythons (Serpentes, Pythonidae), with notes on nomenclature, taxonomy, and distribution</article-title><source>Zookeys</source><day>4</day><month>11</month><year>2010</year><volume>2010</volume><issue>66</issue><fpage>29</fpage><lpage>80</lpage><pub-id pub-id-type="doi">10.3897/zookeys.66.683</pub-id></mixed-citation></tp:treatment-meta><tp:nomenclature><tp:taxon-name>
                                <tp:taxon-name-part taxon-name-part-type="genus">Broghammerus</tp:taxon-name-part>
                                <tp:taxon-name-part taxon-name-part-type="species">reticulatus</tp:taxon-name-part>
                                <tp:taxon-name-part taxon-name-part-type="subspecies">jampeanus</tp:taxon-name-part>
                            </tp:taxon-name><tp:taxon-authority>(Auliya et al., 2002)</tp:taxon-authority></tp:nomenclature><tp:treatment-sec sec-type="Holotype"><title>Holotype:</title><p>ZFMK 73475.</p></tp:treatment-sec><tp:treatment-sec sec-type="Type locality"><title>Type locality:</title><p>Tanahjampea Island, Indonesia.</p></tp:treatment-sec><tp:treatment-sec sec-type="Remarks"><title>Remarks:</title><p>This subspecies was recognized by <xref ref-type="bibr" rid="B30">De Lang and Vogel (2006)</xref>, and <xref ref-type="bibr" rid="B86">O’Shea (2007)</xref>, but was overlooked by <xref ref-type="bibr" rid="B52">Henderson and Powell (2007)</xref><!--PageBreak--> (Henderson 2009, pers. comm.). However, the relevant paper was cited in the list of references by the latter authors.</p></tp:treatment-sec></tp:taxon-treatment><tp:taxon-treatment><tp:treatment-meta><mixed-citation publication-type="journal"><person-group><name><surname>Schleip</surname><given-names>Wulf D.</given-names></name><name><surname>O’Shea</surname><given-names>Mark</given-names></name></person-group><article-title>Annotated checklist of the recent and extinct pythons (Serpentes, Pythonidae), with notes on nomenclature, taxonomy, and distribution</article-title><source>Zookeys</source><day>4</day><month>11</month><year>2010</year><volume>2010</volume><issue>66</issue><fpage>29</fpage><lpage>80</lpage><pub-id pub-id-type="doi">10.3897/zookeys.66.683</pub-id></mixed-citation></tp:treatment-meta><tp:nomenclature><tp:taxon-name>
                                <tp:taxon-name-part taxon-name-part-type="genus">Broghammerus</tp:taxon-name-part>
                                <tp:taxon-name-part taxon-name-part-type="species">reticulatus</tp:taxon-name-part>
                                <tp:taxon-name-part taxon-name-part-type="subspecies">neilsonnemani</tp:taxon-name-part>
                            </tp:taxon-name><tp:taxon-authority>Hoser, 2004</tp:taxon-authority><tp:taxon-status xmlns:xlink="http://www.w3.org/1999/xlink" xlink:type="simple">[synonym of Broghammerus reticulatus reticulatus]</tp:taxon-status></tp:nomenclature><tp:treatment-sec sec-type="Holotype"><title>Holotype:</title><p>FMNH 53272.</p></tp:treatment-sec><tp:treatment-sec sec-type="Type locality"><title>Type locality:</title><p>Davao Province, Mindanao Island, Philippine Islands.</p></tp:treatment-sec><tp:treatment-sec sec-type="Remarks"><title>Remarks:</title><p>In the diagnosis for this taxon, <xref ref-type="bibr" rid="B56">Hoser (2004)</xref> claimed that this taxon attains larger size and stated the same as for <tp:taxon-name>Broghammerus reticulatus dalegibbonsi</tp:taxon-name> regarding the color (see remarks there). Since both are also true for the nominate form, and no further diagnostic characters are given, this taxon is placed in the synonymy of <tp:taxon-name>Broghammerus reticulatus reticulatus</tp:taxon-name>.</p></tp:treatment-sec></tp:taxon-treatment><tp:taxon-treatment><tp:treatment-meta><mixed-citation publication-type="journal"><person-group><name><surname>Schleip</surname><given-names>Wulf D.</given-names></name><name><surname>O’Shea</surname><given-names>Mark</given-names></name></person-group><article-title>Annotated checklist of the recent and extinct pythons (Serpentes, Pythonidae), with notes on nomenclature, taxonomy, and distribution</article-title><source>Zookeys</source><day>4</day><month>11</month><year>2010</year><volume>2010</volume><issue>66</issue><fpage>29</fpage><lpage>80</lpage><pub-id pub-id-type="doi">10.3897/zookeys.66.683</pub-id></mixed-citation></tp:treatment-meta><tp:nomenclature><tp:taxon-name>
                                <tp:taxon-name-part taxon-name-part-type="genus">Broghammerus</tp:taxon-name-part>
                                <tp:taxon-name-part taxon-name-part-type="species">reticulatus</tp:taxon-name-part>
                                <tp:taxon-name-part taxon-name-part-type="subspecies">patrickcouperi</tp:taxon-name-part>
                            </tp:taxon-name><tp:taxon-authority>Hoser, 2004</tp:taxon-authority><tp:taxon-status xmlns:xlink="http://www.w3.org/1999/xlink" xlink:type="simple">[synonym of Broghammerus reticulatus reticulatus]</tp:taxon-status></tp:nomenclature><tp:treatment-sec sec-type="Holotype"><title>Holotype:</title><p>MCZ R-25266.</p></tp:treatment-sec><tp:treatment-sec sec-type="Type locality"><title>Type locality:</title><p>“Djamplong”, South Timor, Indonesia. The MCZ online collection database provides the following information on the locality: “Djamplong, S Timor Indoaustralia, Indonesia, Timor Timur?, Nusa Tenggara”.</p></tp:treatment-sec><tp:treatment-sec sec-type="Remarks"><title>Remarks:</title><p><xref ref-type="bibr" rid="B56">Hoser (2004)</xref> separated this subspecies from the nominate subspecies, referred to as “typical <italic>reticulatus</italic>”, by color, stating that this taxon is “usually a brightly coloured subspecies” (<xref ref-type="bibr" rid="B56">Hoser 2004</xref>). However, the author clearly stated that several color variants are know within the nominate form as well. Hoser did not provide other characters that would indicate whether the specimen is assignable to this taxon or the nominate form. The name is assigned to the synonymy of <tp:taxon-name>Broghammerus reticulatus reticulatus.</tp:taxon-name></p></tp:treatment-sec></tp:taxon-treatment><tp:taxon-treatment><tp:treatment-meta><mixed-citation publication-type="journal"><person-group><name><surname>Schleip</surname><given-names>Wulf D.</given-names></name><name><surname>O’Shea</surname><given-names>Mark</given-names></name></person-group><article-title>Annotated checklist of the recent and extinct pythons (Serpentes, Pythonidae), with notes on nomenclature, taxonomy, and distribution</article-title><source>Zookeys</source><day>4</day><month>11</month><year>2010</year><volume>2010</volume><issue>66</issue><fpage>29</fpage><lpage>80</lpage><pub-id pub-id-type="doi">10.3897/zookeys.66.683</pub-id></mixed-citation></tp:treatment-meta><tp:nomenclature><tp:taxon-name>
                                <tp:taxon-name-part taxon-name-part-type="genus">Broghammerus</tp:taxon-name-part>
                                <tp:taxon-name-part taxon-name-part-type="species">reticulatus</tp:taxon-name-part>
                                <tp:taxon-name-part taxon-name-part-type="subspecies">saputrai</tp:taxon-name-part>
                            </tp:taxon-name><tp:taxon-authority>(Auliya et al., 2002)</tp:taxon-authority></tp:nomenclature><tp:treatment-sec sec-type="Holotype"><title>Holotype:</title><p>ZFMK 73473.</p></tp:treatment-sec><tp:treatment-sec sec-type="Type locality"><title>Type locality:</title><p>Selayar Island, Indonesia.</p></tp:treatment-sec><tp:treatment-sec sec-type="Remarks"><title>Remarks:</title><p>Although this taxon was recognized by subsequent workers (e.g., <xref ref-type="bibr" rid="B30">De Lang and Vogel 2006</xref>, <xref ref-type="bibr" rid="B86">O’Shea 2007</xref>), it was overlooked by <xref ref-type="bibr" rid="B52">Henderson and Powell (2007)</xref> (Henderson 2009, pers. comm.). However, the latter authors cited the relevant work in the list of references.</p></tp:treatment-sec></tp:taxon-treatment><tp:taxon-treatment><tp:treatment-meta><mixed-citation publication-type="journal"><person-group><name><surname>Schleip</surname><given-names>Wulf D.</given-names></name><name><surname>O’Shea</surname><given-names>Mark</given-names></name></person-group><article-title>Annotated checklist of the recent and extinct pythons (Serpentes, Pythonidae), with notes on nomenclature, taxonomy, and distribution</article-title><source>Zookeys</source><day>4</day><month>11</month><year>2010</year><volume>2010</volume><issue>66</issue><fpage>29</fpage><lpage>80</lpage><pub-id pub-id-type="doi">10.3897/zookeys.66.683</pub-id></mixed-citation></tp:treatment-meta><tp:nomenclature><tp:taxon-name>
                                <tp:taxon-name-part taxon-name-part-type="genus">Broghammerus</tp:taxon-name-part>
                                <tp:taxon-name-part taxon-name-part-type="species">reticulatus</tp:taxon-name-part>
                                <tp:taxon-name-part taxon-name-part-type="subspecies">stuartbigmorei</tp:taxon-name-part>
                            </tp:taxon-name><tp:taxon-authority>Hoser, 2004</tp:taxon-authority><tp:taxon-status xmlns:xlink="http://www.w3.org/1999/xlink" xlink:type="simple">[nomen dubium, synonym of Broghammerus reticulatus reticulatus]</tp:taxon-status></tp:nomenclature><tp:treatment-sec sec-type="Holotype"><title>Holotype:</title><p>MCZ R-8003.</p></tp:treatment-sec><tp:treatment-sec sec-type="Type locality"><title>Type locality:</title><p>Buitenzore (believed a misspelling of Buitenzorg, the Dutch colonial name for Bogor), Java, Indonesia.</p></tp:treatment-sec><tp:treatment-sec sec-type="Remarks"><title>Remarks:</title><p><xref ref-type="bibr" rid="B56">Hoser (2004)</xref> provided characters to separate this taxon, but he attempts to distinguish this subspecies from the species “<tp:taxon-name>Broghammerus reticulatus</tp:taxon-name>”, which includes the subspecies itself. This taxon is indistinguishable from other subspecies based on the original description and is therefore treated as <italic>nomen dubium</italic> (APP5), and placed in the synonymy of the nominate form.However, specimens from Bali, West Malaysia, Jaya, West Kalimantan, and Vietnam form a clade as demonstrated by <xref ref-type="bibr" rid="B7">Auliya et al. (2002)</xref>.</p></tp:treatment-sec></tp:taxon-treatment></tp:taxon-treatment><tp:taxon-treatment><tp:treatment-meta><mixed-citation publication-type="journal"><person-group><name><surname>Schleip</surname><given-names>Wulf D.</given-names></name><name><surname>O’Shea</surname><given-names>Mark</given-names></name></person-group><article-title>Annotated checklist of the recent and extinct pythons (Serpentes, Pythonidae), with notes on nomenclature, taxonomy, and distribution</article-title><source>Zookeys</source><day>4</day><month>11</month><year>2010</year><volume>2010</volume><issue>66</issue><fpage>29</fpage><lpage>80</lpage><pub-id pub-id-type="doi">10.3897/zookeys.66.683</pub-id></mixed-citation></tp:treatment-meta><tp:nomenclature><tp:taxon-name>
                            <tp:taxon-name-part taxon-name-part-type="genus">Broghammerus</tp:taxon-name-part>
                            <tp:taxon-name-part taxon-name-part-type="species">timoriensis</tp:taxon-name-part>
                        </tp:taxon-name><tp:taxon-authority>(Peters, 1876)</tp:taxon-authority></tp:nomenclature><tp:treatment-sec sec-type="Synonyms"><title>Synonyms:</title><p><tp:taxon-name>Austroliasis timorensis</tp:taxon-name> (Peters) – <xref ref-type="bibr" rid="B55">Hoser 2000</xref> (incorrect subsequent spelling of <tp:taxon-name>Australiasis</tp:taxon-name> Wells &amp; Wellington and of <italic>timoriensis</italic> Peters, APP4)</p><p><tp:taxon-name>Australiasis timorensis</tp:taxon-name> (Peters) – <xref ref-type="bibr" rid="B56">Hoser 2004</xref> (incorrect subsequent spelling of <italic>timoriensis</italic>, APP4)</p><p><tp:taxon-name>Python timorensis</tp:taxon-name> (Peters) – <xref ref-type="bibr" rid="B52">Henderson and Powell 2007</xref> (incorrect subsequent spelling of <italic>timoriensis</italic>, APP4)</p><p><tp:taxon-name>Broghammerus timoriensis</tp:taxon-name> (Peters)– <xref ref-type="bibr" rid="B104">Rawlings et al. 2008</xref></p></tp:treatment-sec><tp:treatment-sec sec-type="Remarks"><title>Remarks:</title><p>Doubts were casted in literature that this species occurs on Timor (e.g., <xref ref-type="bibr" rid="B12">Barker and Barker 1996</xref>, <xref ref-type="bibr" rid="B72">McDiarmid et al. 1999</xref>, <xref ref-type="bibr" rid="B86">O’Shea 2007</xref>) because no records other than the type specimen are known from Timor, and this reported occurrence is likely incorrect.</p></tp:treatment-sec></tp:taxon-treatment><ref-list><ref id="B104"><mixed-citation xmlns:xlink="http://www.w3.org/1999/xlink" xlink:type="simple"><person-group><name name-style="western"><surname>Rawlings</surname><given-names>LH</given-names></name><name name-style="western"><surname>Rabosky</surname><given-names>DL</given-names></name><name name-style="western"><surname>Donnellan</surname><given-names>SC</given-names></name><name name-style="western"><surname>Hutchinson</surname><given-names>MN</given-names></name></person-group> (<year>2008</year>)<article-title> Python phylogenetics: inference from morphology and mitochondrial DNA.</article-title><source>Biological Journal of the Linnean Society</source><volume>93</volume>:<fpage>603</fpage>-<lpage>619</lpage>.</mixed-citation></ref><ref id="B7"><mixed-citation xmlns:xlink="http://www.w3.org/1999/xlink" xlink:type="simple"><person-group><name name-style="western"><surname>Auliya</surname><given-names>M</given-names></name><name name-style="western"><surname>Mausfeld</surname><given-names>P</given-names></name><name name-style="western"><surname>Böhme</surname><given-names>W</given-names></name></person-group> (<year>2002</year>)<article-title> Review of the reticulated python (<italic>Python reticulatus</italic> Schneider, 1801) with the description of new subspecies from Indonesia.</article-title><source>Naturwissenschaften</source><volume>89</volume>:<fpage>201</fpage>-<lpage>213</lpage>.</mixed-citation></ref><ref id="B89"><mixed-citation xmlns:xlink="http://www.w3.org/1999/xlink" xlink:type="simple"><person-group><name name-style="western"><surname>Pauwels</surname><given-names>OSG</given-names></name><name name-style="western"><surname>David</surname><given-names>P</given-names></name><name name-style="western"><surname>Chimsunchart</surname><given-names>C</given-names></name><name name-style="western"><surname>Thirakhupt</surname><given-names>K</given-names></name></person-group> (<year>2003</year>)<article-title> Reptiles of Phetchaburi Province, Western Thailand: a list of species, with natural history notes, and a discussion on the biogeography at the Isthmus of Kra.</article-title><source>The Natural History Journal of Chulalongkorn University</source><volume>3</volume> (<issue>1</issue>):<fpage>23</fpage>-<lpage>53</lpage>.</mixed-citation></ref><ref id="B87"><mixed-citation xmlns:xlink="http://www.w3.org/1999/xlink" xlink:type="simple"><person-group><name name-style="western"><surname>O’Shea</surname><given-names>M</given-names></name><name name-style="western"><surname>Lazell</surname><given-names>JD</given-names></name></person-group> (<year>2008</year>) <article-title><italic>Python reticulatus</italic> (Reticulated Python) Philippines: Batanes Province: Itbayat Island.</article-title><source>Herpetological Review</source><volume>39</volume> (<issue>4</issue>): <lpage>486</lpage>.</mixed-citation></ref><ref id="B56"><mixed-citation xmlns:xlink="http://www.w3.org/1999/xlink" xlink:type="simple"><person-group><name name-style="western"><surname>Hoser</surname><given-names>RT</given-names></name></person-group> (<year>2004</year>)<article-title> A reclassification of the Pythoninae including the description of two new genera, two new species and nine new subspecies.</article-title><source>Crocodilian – Journal of the Victorian Association of Amateur Herpetologists 4 (3): 31–37 and</source><volume>4</volume> (<issue>4</issue>):<fpage>21</fpage>-<lpage>40</lpage>.</mixed-citation></ref><ref id="B30"><mixed-citation xmlns:xlink="http://www.w3.org/1999/xlink" xlink:type="simple"><person-group><name name-style="western"><surname>De Lang</surname><given-names>R</given-names></name><name name-style="western"><surname>Vogel</surname><given-names>G</given-names></name></person-group> (<year>2006</year>) <article-title>The Snakes of Sulawesi.</article-title> In: <person-group><name name-style="western"><surname>Vences</surname><given-names>M</given-names></name><name name-style="western"><surname>Köhler</surname><given-names>J</given-names></name><name name-style="western"><surname>Ziegler</surname><given-names>T</given-names></name><name name-style="western"><surname>Böhme</surname><given-names>W</given-names></name></person-group> (<role>Eds</role>) <source>Herpetologia Bonnensis II. Proceedings of the 13th Congress of the Societas Europaea Herpetologica, Bonn (Germany), September–October 2005</source>, <publisher-name>Zoologisches Forschungsinstitut Museum Koenig</publisher-name>, <publisher-loc>Bonn</publisher-loc>, <fpage>35</fpage>–<lpage>38</lpage>.</mixed-citation></ref><ref id="B86"><mixed-citation xmlns:xlink="http://www.w3.org/1999/xlink" xlink:type="simple"><person-group><name name-style="western"><surname>O’Shea</surname><given-names>M</given-names></name></person-group> (<year>2007</year>) <source>Boas and Pythons of the World.</source><publisher-name>New Holland</publisher-name>, <publisher-loc>London</publisher-loc>, <lpage>160</lpage> pp.</mixed-citation></ref><ref id="B52"><mixed-citation xmlns:xlink="http://www.w3.org/1999/xlink" xlink:type="simple"><person-group><name name-style="western"><surname>Henderson</surname><given-names>RW</given-names></name><name name-style="western"><surname>Powell</surname><given-names>R</given-names></name></person-group> (<year>2007</year>) <article-title>The biology of boas and pythons: a retrospective look to the future.</article-title> In: <person-group><name name-style="western"><surname>Henderson</surname><given-names>RW</given-names></name><name name-style="western"><surname>Powell</surname><given-names>R</given-names></name></person-group> (<role>Eds</role>) <source>Biology of the Boas and Pythons.</source><publisher-name>Eagle Mountain Publishing</publisher-name>, <publisher-loc>Utah, USA</publisher-loc>, <fpage>3</fpage>–<lpage>21</lpage>.</mixed-citation></ref><ref id="B55"><mixed-citation xmlns:xlink="http://www.w3.org/1999/xlink" xlink:type="simple"><person-group><name name-style="western"><surname>Hoser</surname><given-names>RT</given-names></name></person-group> (<year>2000</year>) <article-title>A revision of the Australasian pythons.</article-title><source>Ophidia Review</source><volume>1</volume> (<source>1</source>): <fpage>7</fpage>–<lpage>27</lpage>. <ext-link ext-link-type="uri" xlink:href="http://www.smuggled.com/pytrsm1.pdf" xlink:type="simple">http://www.smuggled.com/pytrsm1.pdf</ext-link> [accessed 18.IV.2009].</mixed-citation></ref><ref id="B12"><mixed-citation xmlns:xlink="http://www.w3.org/1999/xlink" xlink:type="simple"><person-group><name name-style="western"><surname>Barker</surname><given-names>DG</given-names></name><name name-style="western"><surname>Barker</surname><given-names>TM</given-names></name></person-group> (<year>1996</year>) <article-title>The Lesser Sundas Python (<italic>Python timoriensis</italic>): Taxonomic history, distribution, husbandry, and captive reproduction.</article-title><source>Advances in Herpetoculture</source>, <fpage>103</fpage>–<lpage>108</lpage>.<!--PageBreak--></mixed-citation></ref><ref id="B72"><mixed-citation xmlns:xlink="http://www.w3.org/1999/xlink" xlink:type="simple"><person-group><name name-style="western"><surname>Lacépède</surname><given-names>BGE</given-names></name></person-group> (<year>1804</year>) <article-title>Mémoire sur plusieurs animaux de la Nouvelle-Holland dont la description n´a pas encore été publiée.</article-title><source>Annals du Museum National d’Histoire Naturelle</source>, <publisher-loc>Paris</publisher-loc>, <volume>4</volume>: <fpage>184</fpage>–<lpage>211</lpage>.</mixed-citation></ref></ref-list></tp:taxon-treatment>
