# Supplementary material for: Annotated checklist of the recent and extinct pythons (Serpentes, Pythonidae), with notes on nomenclature, taxonomy, and distribution
Source: Zookeys. 2010 Nov 4;(66):29–80. doi: 10.3897/zookeys.66.683 (PMC3088416; doi:10.3897/zookeys.66.683)
Supplement: XML Treatment for Chondropython [file zookeys.66.683-treatment40.xml]

<!DOCTYPE tp:taxon-treatment
  PUBLIC "-//TaxonX//DTD Taxonomic Treatment Publishing DTD v0 20100105//EN" "tax-treatment-NSO.dtd">
<tp:taxon-treatment xmlns:tp="http://www.plazi.org/taxpub"><tp:treatment-meta><mixed-citation publication-type="journal"><person-group><name><surname>Schleip</surname><given-names>Wulf D.</given-names></name><name><surname>O’Shea</surname><given-names>Mark</given-names></name></person-group><article-title>Annotated checklist of the recent and extinct pythons (Serpentes, Pythonidae), with notes on nomenclature, taxonomy, and distribution</article-title><source>Zookeys</source><day>4</day><month>11</month><year>2010</year><volume>2010</volume><issue>66</issue><fpage>29</fpage><lpage>80</lpage><pub-id pub-id-type="doi">10.3897/zookeys.66.683</pub-id></mixed-citation></tp:treatment-meta><tp:nomenclature><label>Genus</label><tp:taxon-name>
                        <tp:taxon-name-part taxon-name-part-type="genus">Chondropython</tp:taxon-name-part>
                    </tp:taxon-name><tp:taxon-authority>Meyer, 1874</tp:taxon-authority><tp:taxon-status xmlns:xlink="http://www.w3.org/1999/xlink" xlink:type="simple">[synonym of Morelia]</tp:taxon-status></tp:nomenclature><tp:treatment-sec sec-type="Remarks"><title>Remarks:</title><p><xref ref-type="bibr" rid="B55">Hoser (2000)</xref> resurrected this genus for <italic>viridis</italic>, and later added two new subspecies <italic>viridis shireenae</italic> Hoser 2004 and <italic>viridis adelynhoserae</italic> Hoser 2009 (APP8). <xref ref-type="bibr" rid="B104">Rawlings et al. (2008)</xref> demonstrated that two lineages (“northern” and “southern” lineage) along with the taxon <tp:taxon-name>Morelia carinata</tp:taxon-name>, form asubclade within the clade that represented <tp:taxon-name>Morelia</tp:taxon-name>. Although <tp:taxon-name>Chondropython</tp:taxon-name> is the oldest available name for this subclade, we see no advantage in resurrecting taxa as subgenera in a low-diversity genus.</p></tp:treatment-sec><tp:taxon-treatment><tp:treatment-meta><mixed-citation publication-type="journal"><person-group><name><surname>Schleip</surname><given-names>Wulf D.</given-names></name><name><surname>O’Shea</surname><given-names>Mark</given-names></name></person-group><article-title>Annotated checklist of the recent and extinct pythons (Serpentes, Pythonidae), with notes on nomenclature, taxonomy, and distribution</article-title><source>Zookeys</source><day>4</day><month>11</month><year>2010</year><volume>2010</volume><issue>66</issue><fpage>29</fpage><lpage>80</lpage><pub-id pub-id-type="doi">10.3897/zookeys.66.683</pub-id></mixed-citation></tp:treatment-meta><tp:nomenclature><tp:taxon-name>
                            <tp:taxon-name-part taxon-name-part-type="genus">Chondropython</tp:taxon-name-part>
                            <tp:taxon-name-part taxon-name-part-type="species">azureus</tp:taxon-name-part>
                        </tp:taxon-name><tp:taxon-authority>(Meyer, 1874)</tp:taxon-authority></tp:nomenclature><tp:treatment-sec sec-type="Synonyms"><title>Synonyms:</title><p><tp:taxon-name>Chondropython viridis</tp:taxon-name> (Schlegel, 1872) – <xref ref-type="bibr" rid="B55">Hoser 2000</xref> (part)</p><p><tp:taxon-name>Chondropython viridis viridis</tp:taxon-name> (Schlegel) – <xref ref-type="bibr" rid="B56">Hoser 2004</xref> (part)</p><p><tp:taxon-name>Morelia viridis</tp:taxon-name> (Schlegel) – <xref ref-type="bibr" rid="B52">Henderson and Powell 2007</xref> (part)</p><p><tp:taxon-name>Morelia azurea</tp:taxon-name> (Meyer, 1874) – this paper</p></tp:treatment-sec><tp:treatment-sec sec-type="Remarks"><title>Remarks:</title><p>Resurrected from the synonymy of <tp:taxon-name>Morelia viridis</tp:taxon-name> by <xref ref-type="bibr" rid="B57">Hoser (2009)</xref>. <xref ref-type="bibr" rid="B102">Rawlings and Donnellan (2003)</xref> revealed the existence of a sibling species pair within the green tree python. The authors found a genetic divergence of about 7% in mitochondrial DNA (cytochrome b gene) between the northern and southern lineages, separated by the Central Mountain Range that extends in an east-west direction through New Guinea (also see comments on <tp:taxon-name>Morelia viridis</tp:taxon-name>). <xref ref-type="bibr" rid="B102">Rawlings and Donnellan (2003)</xref> revealed the existence of two species, one from north of the central cordillera, the other from the south, including the Aru Island and Australian populations. Nevertheless, within the southern lineage the Australian material formed a well supported clade whereas material from Aru Island clustered with<!--PageBreak--> that from Merauke and Timika. The authors state that “a determination of the species status of the northern and southern lineages awaits a more thorough assessment of divergence at nuclear genes based on wider geographic sampling than we could achieve herein with allozymes” (<xref ref-type="bibr" rid="B102">Rawlings and Donnellan 2003: 42</xref>). In 2008, <xref ref-type="bibr" rid="B104">Rawlings et al. (2008: 604</xref>) referred to the northern populations as the “unnamed sibling taxon of <tp:taxon-name>Morelia viridis</tp:taxon-name>”. However, it is not yet evident that only a single taxon occurs on Aru Island, and that the published type locality for <tp:taxon-name>Morelia viridis</tp:taxon-name> is correct. The name <italic>azureus</italic> <xref ref-type="bibr" rid="B82">Meyer 1874</xref> would be available for the northern linage, having its type locality on Biak Island, one of the localities from which specimens of “<tp:taxon-name>Morelia viridis</tp:taxon-name> N[orth]” were analyzed by <xref ref-type="bibr" rid="B104">Rawlings et al. (2008)</xref> and hence a strong candidate for the taxon name, based on priority. Since the types are presumed lost, we call for the designation of a neotype.</p></tp:treatment-sec></tp:taxon-treatment><tp:taxon-treatment><tp:treatment-meta><mixed-citation publication-type="journal"><person-group><name><surname>Schleip</surname><given-names>Wulf D.</given-names></name><name><surname>O’Shea</surname><given-names>Mark</given-names></name></person-group><article-title>Annotated checklist of the recent and extinct pythons (Serpentes, Pythonidae), with notes on nomenclature, taxonomy, and distribution</article-title><source>Zookeys</source><day>4</day><month>11</month><year>2010</year><volume>2010</volume><issue>66</issue><fpage>29</fpage><lpage>80</lpage><pub-id pub-id-type="doi">10.3897/zookeys.66.683</pub-id></mixed-citation></tp:treatment-meta><tp:nomenclature><tp:taxon-name>
                            <tp:taxon-name-part taxon-name-part-type="genus">Chondropython</tp:taxon-name-part>
                            <tp:taxon-name-part taxon-name-part-type="species">viridis</tp:taxon-name-part>
                        </tp:taxon-name><tp:taxon-authority>Schlegel, 1872</tp:taxon-authority><tp:taxon-status xmlns:xlink="http://www.w3.org/1999/xlink" xlink:type="simple">[synonym of Morelia viridis]</tp:taxon-status></tp:nomenclature><tp:taxon-treatment><tp:treatment-meta><mixed-citation publication-type="journal"><person-group><name><surname>Schleip</surname><given-names>Wulf D.</given-names></name><name><surname>O’Shea</surname><given-names>Mark</given-names></name></person-group><article-title>Annotated checklist of the recent and extinct pythons (Serpentes, Pythonidae), with notes on nomenclature, taxonomy, and distribution</article-title><source>Zookeys</source><day>4</day><month>11</month><year>2010</year><volume>2010</volume><issue>66</issue><fpage>29</fpage><lpage>80</lpage><pub-id pub-id-type="doi">10.3897/zookeys.66.683</pub-id></mixed-citation></tp:treatment-meta><tp:nomenclature><tp:taxon-name>
                                <tp:taxon-name-part taxon-name-part-type="genus">Chondropython</tp:taxon-name-part>
                                <tp:taxon-name-part taxon-name-part-type="species">viridis</tp:taxon-name-part>
                                <tp:taxon-name-part taxon-name-part-type="subspecies">adelynhoserae</tp:taxon-name-part>
                            </tp:taxon-name><tp:taxon-authority>Hoser, 2009</tp:taxon-authority><tp:taxon-status xmlns:xlink="http://www.w3.org/1999/xlink" xlink:type="simple">[unavailable name (APP8, see introduction)]</tp:taxon-status></tp:nomenclature><tp:treatment-sec sec-type="Holotype"><title>Holotype:</title><p>AM R129716.</p></tp:treatment-sec><tp:treatment-sec sec-type="Type locality"><title>Type locality:</title><p>Normanby Island, d’Entrecasteaux Archipelago, Milne Bay Province, Papua New Guinea.</p></tp:treatment-sec><tp:treatment-sec sec-type="Remarks"><title>Remarks:</title><p><xref ref-type="bibr" rid="B102">Rawlings and Donnellan (2003)</xref> revealed a genetic distance of about 3% in mitochondrial DNA (cytochrome b gene) between the Normanby Island specimen and all other specimens examined from the southern parts of New Guinea. However, this analysis was based on a single museum specimen from Normanby Island. Further research is needed to ascertain the taxonomic status of this population. However, this name is considered unavailable (APP8, also see introduction).</p></tp:treatment-sec></tp:taxon-treatment><tp:taxon-treatment><tp:treatment-meta><mixed-citation publication-type="journal"><person-group><name><surname>Schleip</surname><given-names>Wulf D.</given-names></name><name><surname>O’Shea</surname><given-names>Mark</given-names></name></person-group><article-title>Annotated checklist of the recent and extinct pythons (Serpentes, Pythonidae), with notes on nomenclature, taxonomy, and distribution</article-title><source>Zookeys</source><day>4</day><month>11</month><year>2010</year><volume>2010</volume><issue>66</issue><fpage>29</fpage><lpage>80</lpage><pub-id pub-id-type="doi">10.3897/zookeys.66.683</pub-id></mixed-citation></tp:treatment-meta><tp:nomenclature><tp:taxon-name>
                                <tp:taxon-name-part taxon-name-part-type="genus">Chondropython</tp:taxon-name-part>
                                <tp:taxon-name-part taxon-name-part-type="species">viridis</tp:taxon-name-part>
                                <tp:taxon-name-part taxon-name-part-type="subspecies">shireenae</tp:taxon-name-part>
                            </tp:taxon-name><tp:taxon-authority>Hoser, 2004</tp:taxon-authority><tp:taxon-status xmlns:xlink="http://www.w3.org/1999/xlink" xlink:type="simple">[synonym of Morelia viridis]</tp:taxon-status></tp:nomenclature><tp:treatment-sec sec-type="Holotype"><title>Holotype:</title><p>NMV D51862.</p></tp:treatment-sec><tp:treatment-sec sec-type="Type locality"><title>Type locality:</title><p>Cape York, Queensland, Australia.</p></tp:treatment-sec><tp:treatment-sec sec-type="Remarks"><title>Remarks:</title><p><xref ref-type="bibr" rid="B56">Hoser (2004)</xref> stated that the “white or other markings along the vertebra” are not diagnostic for this subspecies, but that “a very thin line or line of dots along the spine” is “generally a diagnostic trait for adults of this subspecies”, although the author further states, that he had seen specimens with and without such markings. Furthermore, he noticed that “vertebral markings decline with age”. With the latter comments, the author himself invalidated the utility of vertebral markings as a diagnostic character. In the absence of other characters, this taxon is apparently indistinguishable from the nominate form. Furthermore, as demonstrated by <xref ref-type="bibr" rid="B102">Rawlings and Donnellan (2003: 36)</xref>, “all of the Australian haplotypes, which form a single lineage, are nested among the southern New Guinean haplotypes“. We therefore placed this taxon in the synonymy of <tp:taxon-name>Morelia viridis</tp:taxon-name> (see comments there).</p></tp:treatment-sec></tp:taxon-treatment></tp:taxon-treatment><ref-list><ref id="B55"><mixed-citation xmlns:xlink="http://www.w3.org/1999/xlink" xlink:type="simple"><person-group><name name-style="western"><surname>Hoser</surname><given-names>RT</given-names></name></person-group> (<year>2000</year>) <article-title>A revision of the Australasian pythons.</article-title><source>Ophidia Review</source><volume>1</volume> (<source>1</source>): <fpage>7</fpage>–<lpage>27</lpage>. <ext-link ext-link-type="uri" xlink:href="http://www.smuggled.com/pytrsm1.pdf" xlink:type="simple">http://www.smuggled.com/pytrsm1.pdf</ext-link> [accessed 18.IV.2009].</mixed-citation></ref><ref id="B104"><mixed-citation xmlns:xlink="http://www.w3.org/1999/xlink" xlink:type="simple"><person-group><name name-style="western"><surname>Rawlings</surname><given-names>LH</given-names></name><name name-style="western"><surname>Rabosky</surname><given-names>DL</given-names></name><name name-style="western"><surname>Donnellan</surname><given-names>SC</given-names></name><name name-style="western"><surname>Hutchinson</surname><given-names>MN</given-names></name></person-group> (<year>2008</year>)<article-title> Python phylogenetics: inference from morphology and mitochondrial DNA.</article-title><source>Biological Journal of the Linnean Society</source><volume>93</volume>:<fpage>603</fpage>-<lpage>619</lpage>.</mixed-citation></ref><ref id="B56"><mixed-citation xmlns:xlink="http://www.w3.org/1999/xlink" xlink:type="simple"><person-group><name name-style="western"><surname>Hoser</surname><given-names>RT</given-names></name></person-group> (<year>2004</year>)<article-title> A reclassification of the Pythoninae including the description of two new genera, two new species and nine new subspecies.</article-title><source>Crocodilian – Journal of the Victorian Association of Amateur Herpetologists 4 (3): 31–37 and</source><volume>4</volume> (<issue>4</issue>):<fpage>21</fpage>-<lpage>40</lpage>.</mixed-citation></ref><ref id="B52"><mixed-citation xmlns:xlink="http://www.w3.org/1999/xlink" xlink:type="simple"><person-group><name name-style="western"><surname>Henderson</surname><given-names>RW</given-names></name><name name-style="western"><surname>Powell</surname><given-names>R</given-names></name></person-group> (<year>2007</year>) <article-title>The biology of boas and pythons: a retrospective look to the future.</article-title> In: <person-group><name name-style="western"><surname>Henderson</surname><given-names>RW</given-names></name><name name-style="western"><surname>Powell</surname><given-names>R</given-names></name></person-group> (<role>Eds</role>) <source>Biology of the Boas and Pythons.</source><publisher-name>Eagle Mountain Publishing</publisher-name>, <publisher-loc>Utah, USA</publisher-loc>, <fpage>3</fpage>–<lpage>21</lpage>.</mixed-citation></ref><ref id="B57"><mixed-citation xmlns:xlink="http://www.w3.org/1999/xlink" xlink:type="simple"><person-group><name name-style="western"><surname>Hoser</surname><given-names>RT</given-names></name></person-group> (<year>2009</year>) <article-title>Creationism and contrived science: A review of recent python systematics papers and the resolution of issues of taxonomy and nomenclature.</article-title><source>Australasian Journal of Herpetology</source><volume>2</volume>: <fpage>1</fpage>–<lpage>34</lpage>. <ext-link ext-link-type="uri" xlink:href="http://www.smuggled.com/AJHI2.pdf" xlink:type="simple">http://www.smuggled.com/AJHI2.pdf</ext-link> [accessed 12.IV.2009].</mixed-citation></ref><ref id="B102"><mixed-citation xmlns:xlink="http://www.w3.org/1999/xlink" xlink:type="simple"><person-group><name name-style="western"><surname>Rawlings</surname><given-names>LH</given-names></name><name name-style="western"><surname>Donnellan</surname><given-names>SC</given-names></name></person-group> (<year>2003</year>)<article-title> Phylogeographic analysis of the green python, <italic>Morelia viridis</italic>, reveals cryptic diversity.</article-title><source>Molecular Phylogenetics and Evolution</source><volume>27</volume> (<issue>1</issue>):<fpage>36</fpage>-<lpage>44</lpage>.</mixed-citation></ref><ref id="B82"><mixed-citation xmlns:xlink="http://www.w3.org/1999/xlink" xlink:type="simple"><person-group><name name-style="western"><surname>Meyer</surname><given-names>AB</given-names></name></person-group> (<year>1874</year>) <article-title>Eine Mitteilung von Hrn. Dr. Adolf Bernhard Meyer über die von ihm auf Neu-Guinea den Inseln Jobi, Mysore und Mafoor im Jahr 1873 gesammelten Amphibien.</article-title><source>Monatsberichte der königlich preussischen Akademie der Wissenschaften zu Berlin</source>, <fpage>128</fpage>–<lpage>140</lpage>.</mixed-citation></ref></ref-list></tp:taxon-treatment>
