# Supplementary material for: Annotated checklist of the recent and extinct pythons (Serpentes, Pythonidae), with notes on nomenclature, taxonomy, and distribution
Source: Zookeys. 2010 Nov 4;(66):29–80. doi: 10.3897/zookeys.66.683 (PMC3088416; doi:10.3897/zookeys.66.683)
Supplement: XML Treatment for Helionomus [file zookeys.66.683-treatment46.xml]

<!DOCTYPE tp:taxon-treatment
  PUBLIC "-//TaxonX//DTD Taxonomic Treatment Publishing DTD v0 20100105//EN" "tax-treatment-NSO.dtd">
<tp:taxon-treatment xmlns:tp="http://www.plazi.org/taxpub"><tp:treatment-meta><mixed-citation publication-type="journal"><person-group><name><surname>Schleip</surname><given-names>Wulf D.</given-names></name><name><surname>O’Shea</surname><given-names>Mark</given-names></name></person-group><article-title>Annotated checklist of the recent and extinct pythons (Serpentes, Pythonidae), with notes on nomenclature, taxonomy, and distribution</article-title><source>Zookeys</source><day>4</day><month>11</month><year>2010</year><volume>2010</volume><issue>66</issue><fpage>29</fpage><lpage>80</lpage><pub-id pub-id-type="doi">10.3897/zookeys.66.683</pub-id></mixed-citation></tp:treatment-meta><tp:nomenclature><label>Genus</label><tp:taxon-name>
                        <tp:taxon-name-part taxon-name-part-type="genus">Helionomus</tp:taxon-name-part>
                    </tp:taxon-name><tp:taxon-authority>Gray, 1842</tp:taxon-authority><tp:taxon-status xmlns:xlink="http://www.w3.org/1999/xlink" xlink:type="simple">[nomen nudum (APP6), incorrect subsequent spelling (APP4)]</tp:taxon-status></tp:nomenclature><tp:treatment-sec sec-type="Remarks"><title>Remarks:</title><p><xref ref-type="bibr" rid="B56">Hoser (2004)</xref> obviously intended to resurrect the genus <tp:taxon-name>Heleionomus</tp:taxon-name> Gray, 1842 but changed the name to “<tp:taxon-name>Helionomus</tp:taxon-name>”. This constitutes an incorrect subsequent spelling (Art. 33.3). However, the name <tp:taxon-name>Helionomus</tp:taxon-name> was already used by <xref ref-type="bibr" rid="B43">Gray (1841)</xref> listed in the index for <tp:taxon-name>Boidae</tp:taxon-name>, but no species was assigned to this name, and it is therefore considered a <italic>nomen nudum</italic>. Also see <tp:taxon-name>Heleionomus</tp:taxon-name>.</p></tp:treatment-sec><ref-list><ref id="B56"><mixed-citation xmlns:xlink="http://www.w3.org/1999/xlink" xlink:type="simple"><person-group><name name-style="western"><surname>Hoser</surname><given-names>RT</given-names></name></person-group> (<year>2004</year>)<article-title> A reclassification of the Pythoninae including the description of two new genera, two new species and nine new subspecies.</article-title><source>Crocodilian – Journal of the Victorian Association of Amateur Herpetologists 4 (3): 31–37 and</source><volume>4</volume> (<issue>4</issue>):<fpage>21</fpage>-<lpage>40</lpage>.</mixed-citation></ref><ref id="B43"><mixed-citation xmlns:xlink="http://www.w3.org/1999/xlink" xlink:type="simple"><person-group><name name-style="western"><surname>Gray</surname><given-names>JE</given-names></name></person-group> (<year>1841</year>) <source>Synopsis of the Contents of the British Museum, 43. edition.</source><publisher-name>Woodfall and Sons</publisher-name>, <publisher-loc>London</publisher-loc>, <lpage>382</lpage> pp.</mixed-citation></ref></ref-list></tp:taxon-treatment>
