# Supplementary material for: Annotated checklist of the recent and extinct pythons (Serpentes, Pythonidae), with notes on nomenclature, taxonomy, and distribution
Source: Zookeys. 2010 Nov 4;(66):29–80. doi: 10.3897/zookeys.66.683 (PMC3088416; doi:10.3897/zookeys.66.683)
Supplement: XML Treatment for Jackypython [file zookeys.66.683-treatment47.xml]

<!DOCTYPE tp:taxon-treatment
  PUBLIC "-//TaxonX//DTD Taxonomic Treatment Publishing DTD v0 20100105//EN" "tax-treatment-NSO.dtd">
<tp:taxon-treatment xmlns:tp="http://www.plazi.org/taxpub"><tp:treatment-meta><mixed-citation publication-type="journal"><person-group><name><surname>Schleip</surname><given-names>Wulf D.</given-names></name><name><surname>O’Shea</surname><given-names>Mark</given-names></name></person-group><article-title>Annotated checklist of the recent and extinct pythons (Serpentes, Pythonidae), with notes on nomenclature, taxonomy, and distribution</article-title><source>Zookeys</source><day>4</day><month>11</month><year>2010</year><volume>2010</volume><issue>66</issue><fpage>29</fpage><lpage>80</lpage><pub-id pub-id-type="doi">10.3897/zookeys.66.683</pub-id></mixed-citation></tp:treatment-meta><tp:nomenclature><label>Genus</label><tp:taxon-name>
                        <tp:taxon-name-part taxon-name-part-type="genus">Jackypython</tp:taxon-name-part>
                    </tp:taxon-name><tp:taxon-authority>Hoser, 2009</tp:taxon-authority><tp:taxon-status xmlns:xlink="http://www.w3.org/1999/xlink" xlink:type="simple">[unavailable name (APP8)]</tp:taxon-status></tp:nomenclature><tp:treatment-sec sec-type="Type species"><title>Type species:</title><p><tp:taxon-name>Python carinatus</tp:taxon-name> Smith, 1980</p></tp:treatment-sec><tp:treatment-sec sec-type="Remarks"><title>Remarks:</title><p><xref ref-type="bibr" rid="B57">Hoser (2009)</xref> introduced this name as a subgenus of <tp:taxon-name>Morelia</tp:taxon-name> Gray to include the single species <tp:taxon-name>Morelia carinata</tp:taxon-name>.</p></tp:treatment-sec><ref-list><ref id="B57"><mixed-citation xmlns:xlink="http://www.w3.org/1999/xlink" xlink:type="simple"><person-group><name name-style="western"><surname>Hoser</surname><given-names>RT</given-names></name></person-group> (<year>2009</year>) <article-title>Creationism and contrived science: A review of recent python systematics papers and the resolution of issues of taxonomy and nomenclature.</article-title><source>Australasian Journal of Herpetology</source><volume>2</volume>: <fpage>1</fpage>–<lpage>34</lpage>. <ext-link ext-link-type="uri" xlink:href="http://www.smuggled.com/AJHI2.pdf" xlink:type="simple">http://www.smuggled.com/AJHI2.pdf</ext-link> [accessed 12.IV.2009].</mixed-citation></ref></ref-list></tp:taxon-treatment>
