# Supplementary material for: Annotated checklist of the recent and extinct pythons (Serpentes, Pythonidae), with notes on nomenclature, taxonomy, and distribution
Source: Zookeys. 2010 Nov 4;(66):29–80. doi: 10.3897/zookeys.66.683 (PMC3088416; doi:10.3897/zookeys.66.683)
Supplement: XML Treatment for Katrinus [file zookeys.66.683-treatment48.xml]

<!DOCTYPE tp:taxon-treatment
  PUBLIC "-//TaxonX//DTD Taxonomic Treatment Publishing DTD v0 20100105//EN" "tax-treatment-NSO.dtd">
<tp:taxon-treatment xmlns:tp="http://www.plazi.org/taxpub"><tp:treatment-meta><mixed-citation publication-type="journal"><person-group><name><surname>Schleip</surname><given-names>Wulf D.</given-names></name><name><surname>O’Shea</surname><given-names>Mark</given-names></name></person-group><article-title>Annotated checklist of the recent and extinct pythons (Serpentes, Pythonidae), with notes on nomenclature, taxonomy, and distribution</article-title><source>Zookeys</source><day>4</day><month>11</month><year>2010</year><volume>2010</volume><issue>66</issue><fpage>29</fpage><lpage>80</lpage><pub-id pub-id-type="doi">10.3897/zookeys.66.683</pub-id></mixed-citation></tp:treatment-meta><tp:nomenclature><label>Genus</label><tp:taxon-name>
                        <tp:taxon-name-part taxon-name-part-type="genus">Katrinus</tp:taxon-name-part>
                    </tp:taxon-name><tp:taxon-authority>Hoser, 2000</tp:taxon-authority><tp:taxon-status xmlns:xlink="http://www.w3.org/1999/xlink" xlink:type="simple">[junior synonym of Liasis]</tp:taxon-status></tp:nomenclature><tp:treatment-sec sec-type="Type species"><title>Type species:</title><p><tp:taxon-name>Liasis fuscus</tp:taxon-name> Peters, 1873</p></tp:treatment-sec><tp:treatment-sec sec-type="Remarks"><title>Remarks:</title><p><xref ref-type="bibr" rid="B55">Hoser (2000)</xref> established this genus for the separation of the water pythons (<tp:taxon-name>Liasis fuscus</tp:taxon-name> and <tp:taxon-name>Liasis mackloti</tp:taxon-name>) from the olive pythons (<tp:taxon-name>Liasis olivaceus</tp:taxon-name>), both currently referred to <tp:taxon-name>Liasis</tp:taxon-name>. He distinguished the two genera by the number of mid-body rows, stating that “<tp:taxon-name>Liasis</tp:taxon-name> usually has over 60” (<xref ref-type="bibr" rid="B55">Hoser 2000</xref>) (APP2). <xref ref-type="bibr" rid="B10">Barker and Barker (1994: 35)</xref> provided a range of 58–63 mid-body scale rows for <tp:taxon-name>Liasis olivaceus barroni</tp:taxon-name>. According to <xref ref-type="bibr" rid="B103">Rawlings et al. (2004</xref>, <xref ref-type="bibr" rid="B104">2008</xref>), the taxa <italic>fuscus</italic> and <italic>mackloti</italic> are closely related to each other and since <tp:taxon-name>Liasis mackloti</tp:taxon-name> Duméril &amp; Bibron is the name-bearing type of <tp:taxon-name>Liasis</tp:taxon-name> (by subsequent designation [see <xref ref-type="bibr" rid="B126">Stimson and McDowell (1986)</xref> and Opinion 1514, <xref ref-type="bibr" rid="B62">ICZN 1988</xref>]) and because Gray (1849) had proposed the subgeneric name<!--PageBreak--> <tp:taxon-name>Lisalia</tp:taxon-name> for <tp:taxon-name>Liasis olivaceus</tp:taxon-name> as well as <tp:taxon-name>Simalia</tp:taxon-name> (in part) for <tp:taxon-name>Liasis mackloti</tp:taxon-name>, the genus <tp:taxon-name>Katrinus</tp:taxon-name> must be considered a subjective junior synonym of <tp:taxon-name>Simalia</tp:taxon-name>, which itself is a synonym of <tp:taxon-name>Liasis</tp:taxon-name> Gray. See comments on the genus <tp:taxon-name>Apodora</tp:taxon-name>. Subsequent workers have not recognized <tp:taxon-name>Katrinus</tp:taxon-name> as a valid taxon.</p></tp:treatment-sec><tp:taxon-treatment><tp:treatment-meta><mixed-citation publication-type="journal"><person-group><name><surname>Schleip</surname><given-names>Wulf D.</given-names></name><name><surname>O’Shea</surname><given-names>Mark</given-names></name></person-group><article-title>Annotated checklist of the recent and extinct pythons (Serpentes, Pythonidae), with notes on nomenclature, taxonomy, and distribution</article-title><source>Zookeys</source><day>4</day><month>11</month><year>2010</year><volume>2010</volume><issue>66</issue><fpage>29</fpage><lpage>80</lpage><pub-id pub-id-type="doi">10.3897/zookeys.66.683</pub-id></mixed-citation></tp:treatment-meta><tp:nomenclature><tp:taxon-name>
                            <tp:taxon-name-part taxon-name-part-type="genus">Katrinus</tp:taxon-name-part>
                            <tp:taxon-name-part taxon-name-part-type="species">fuscus</tp:taxon-name-part>
                        </tp:taxon-name><tp:taxon-authority>(Peters, 1873) Hoser, 2000</tp:taxon-authority><tp:taxon-status xmlns:xlink="http://www.w3.org/1999/xlink" xlink:type="simple">[junor synonym of Liasis fuscus]
                        </tp:taxon-status></tp:nomenclature><tp:taxon-treatment><tp:treatment-meta><mixed-citation publication-type="journal"><person-group><name><surname>Schleip</surname><given-names>Wulf D.</given-names></name><name><surname>O’Shea</surname><given-names>Mark</given-names></name></person-group><article-title>Annotated checklist of the recent and extinct pythons (Serpentes, Pythonidae), with notes on nomenclature, taxonomy, and distribution</article-title><source>Zookeys</source><day>4</day><month>11</month><year>2010</year><volume>2010</volume><issue>66</issue><fpage>29</fpage><lpage>80</lpage><pub-id pub-id-type="doi">10.3897/zookeys.66.683</pub-id></mixed-citation></tp:treatment-meta><tp:nomenclature><tp:taxon-name>
                                <tp:taxon-name-part taxon-name-part-type="genus">Katrinus</tp:taxon-name-part>
                                <tp:taxon-name-part taxon-name-part-type="species">fuscus</tp:taxon-name-part>
                                <tp:taxon-name-part taxon-name-part-type="subspecies">cornwallisius</tp:taxon-name-part>
                            </tp:taxon-name><tp:taxon-authority>(Günther, 1879)</tp:taxon-authority><tp:taxon-status xmlns:xlink="http://www.w3.org/1999/xlink" xlink:type="simple">[junior synonym of Liasis fuscus]</tp:taxon-status></tp:nomenclature><tp:treatment-sec sec-type="Type locality"><title>Type locality:</title><p>Dauan (as Cornwallis) Island, Torres Straits, Australia.</p></tp:treatment-sec><tp:treatment-sec sec-type="Remarks"><title>Remarks:</title><p><tp:taxon-name>Katrinus cornwallisius</tp:taxon-name> Günther, 1879 was resurrected from the synonymy of <tp:taxon-name>Liasis fuscus</tp:taxon-name> by <xref ref-type="bibr" rid="B55">Hoser (2000)</xref> for the Torres Strait islands and New Guinean populations. However, <xref ref-type="bibr" rid="B103">Rawlings et al. (2004)</xref> demonstrated that specimens from Queensland, the Torres Strait islands (Saibai), and New Guinea form a well-supported clade, which was considered the sister group to the clade comprising the Northern Territory and Indonesian populations. Since Queensland is the type locality of <tp:taxon-name>Liasis fuscus</tp:taxon-name> Peters, the resurrection of this name is unwarranted as it is a junior synonym to <tp:taxon-name>Liasis fuscus</tp:taxon-name>. The name <italic>cornwallisius</italic> is therefore placed into the synonymy of <tp:taxon-name>Liasis fuscus</tp:taxon-name>.</p></tp:treatment-sec></tp:taxon-treatment><tp:taxon-treatment><tp:treatment-meta><mixed-citation publication-type="journal"><person-group><name><surname>Schleip</surname><given-names>Wulf D.</given-names></name><name><surname>O’Shea</surname><given-names>Mark</given-names></name></person-group><article-title>Annotated checklist of the recent and extinct pythons (Serpentes, Pythonidae), with notes on nomenclature, taxonomy, and distribution</article-title><source>Zookeys</source><day>4</day><month>11</month><year>2010</year><volume>2010</volume><issue>66</issue><fpage>29</fpage><lpage>80</lpage><pub-id pub-id-type="doi">10.3897/zookeys.66.683</pub-id></mixed-citation></tp:treatment-meta><tp:nomenclature><tp:taxon-name>
                                <tp:taxon-name-part taxon-name-part-type="genus">Katrinus</tp:taxon-name-part>
                                <tp:taxon-name-part taxon-name-part-type="species">fuscus</tp:taxon-name-part>
                                <tp:taxon-name-part taxon-name-part-type="subspecies">jackyae</tp:taxon-name-part>
                            </tp:taxon-name><tp:taxon-authority>(Hoser, 2004)</tp:taxon-authority><tp:taxon-status xmlns:xlink="http://www.w3.org/1999/xlink" xlink:type="simple">[nomen dubium, synonym of Liasis fuscus]</tp:taxon-status></tp:nomenclature><tp:treatment-sec sec-type="Holotype"><title>Holotype:</title><p>WAM R13882.</p></tp:treatment-sec><tp:treatment-sec sec-type="Type locality"><title>Type locality:</title><p>Kalumburu, Western Australia.</p></tp:treatment-sec><tp:treatment-sec sec-type="Remarks"><title>Remarks:</title><p><xref ref-type="bibr" rid="B56">Hoser (2004)</xref> claimed that several diagnostic features separated this taxon from others, but discusses only one (APP2); he stated that “in <tp:taxon-name>Katrinus fuscus fuscus</tp:taxon-name> (from coastal Queensland) the upper lips are pale with a little brown peppering. However, in <tp:taxon-name>Katrinus fuscus jackyae</tp:taxon-name> (from the NT and WA) the lips are usually darker with more dark brown peppering or even blotches” (<xref ref-type="bibr" rid="B56">Hoser 2004</xref>). He continued that this subspecies would intergrade with <tp:taxon-name>Katrinus fuscus cornwallisius</tp:taxon-name> around the Gulf of Carpentaria. The name is herein considered a <italic>nomen dubium</italic> (APP5).</p></tp:treatment-sec></tp:taxon-treatment></tp:taxon-treatment><ref-list><ref id="B55"><mixed-citation xmlns:xlink="http://www.w3.org/1999/xlink" xlink:type="simple"><person-group><name name-style="western"><surname>Hoser</surname><given-names>RT</given-names></name></person-group> (<year>2000</year>) <article-title>A revision of the Australasian pythons.</article-title><source>Ophidia Review</source><volume>1</volume> (<source>1</source>): <fpage>7</fpage>–<lpage>27</lpage>. <ext-link ext-link-type="uri" xlink:href="http://www.smuggled.com/pytrsm1.pdf" xlink:type="simple">http://www.smuggled.com/pytrsm1.pdf</ext-link> [accessed 18.IV.2009].</mixed-citation></ref><ref id="B10"><mixed-citation xmlns:xlink="http://www.w3.org/1999/xlink" xlink:type="simple"><person-group><name name-style="western"><surname>Barker</surname><given-names>DG</given-names></name><name name-style="western"><surname>Barker</surname><given-names>TM</given-names></name></person-group> (<year>1994</year>) <source>Pythons of the World, Volume I, Australia.</source><publisher-name>Advanced Vivarium Systems</publisher-name>, <publisher-loc>Lakeside CA, USA</publisher-loc>, <lpage>171</lpage> pp.</mixed-citation></ref><ref id="B103"><mixed-citation xmlns:xlink="http://www.w3.org/1999/xlink" xlink:type="simple"><person-group><name name-style="western"><surname>Rawlings</surname><given-names>LH</given-names></name><name name-style="western"><surname>Barker</surname><given-names>DG</given-names></name><name name-style="western"><surname>Donnellan</surname><given-names>SC</given-names></name></person-group> (<year>2004</year>)<article-title> Phylogenetic relationships of the Australo-Papuan <italic>Liasis</italic> pythons (Reptilia: Macrostomata), based on mitochondrial DNA.</article-title><source>Australian Journal of Zoology</source><volume>52</volume> (<issue>2</issue>):<fpage>215</fpage>-<lpage>227</lpage>.</mixed-citation></ref><ref id="B104"><mixed-citation xmlns:xlink="http://www.w3.org/1999/xlink" xlink:type="simple"><person-group><name name-style="western"><surname>Rawlings</surname><given-names>LH</given-names></name><name name-style="western"><surname>Rabosky</surname><given-names>DL</given-names></name><name name-style="western"><surname>Donnellan</surname><given-names>SC</given-names></name><name name-style="western"><surname>Hutchinson</surname><given-names>MN</given-names></name></person-group> (<year>2008</year>)<article-title> Python phylogenetics: inference from morphology and mitochondrial DNA.</article-title><source>Biological Journal of the Linnean Society</source><volume>93</volume>:<fpage>603</fpage>-<lpage>619</lpage>.</mixed-citation></ref><ref id="B126"><mixed-citation xmlns:xlink="http://www.w3.org/1999/xlink" xlink:type="simple"><person-group><name name-style="western"><surname>Stimson</surname><given-names>AF</given-names></name><name name-style="western"><surname>McDowell</surname><given-names>SB</given-names></name></person-group> (<year>1986</year>)<article-title> <italic>Liasis</italic> Gray, 1842 (Reptilia, Serpentes): proposed designation of <italic>Liasis mackloti</italic> Dumeril and Bibron 1844 as type species Z.N.(S)2439.</article-title><source>Bulletin of Zoological Nomenclature</source><volume>43</volume>:<fpage>330</fpage>-<lpage>334</lpage>.</mixed-citation></ref><ref id="B62"><mixed-citation xmlns:xlink="http://www.w3.org/1999/xlink" xlink:type="simple"><person-group><name name-style="western"><surname>International Commission of Zoological Nomenclature</surname></name></person-group> (<year>1988</year>) <article-title>Opinion 1514. <italic>Liasis</italic> Gray (Reptilia, Serpentes): <italic>Liasis mackloti</italic> Duméril and Bibron, 1844 designation as type species.</article-title><source>The Bulletin of Zoological Nomenclature</source><volume>45</volume> (<issue>3</issue>): <lpage>244</lpage>.</mixed-citation></ref><ref id="B56"><mixed-citation xmlns:xlink="http://www.w3.org/1999/xlink" xlink:type="simple"><person-group><name name-style="western"><surname>Hoser</surname><given-names>RT</given-names></name></person-group> (<year>2004</year>)<article-title> A reclassification of the Pythoninae including the description of two new genera, two new species and nine new subspecies.</article-title><source>Crocodilian – Journal of the Victorian Association of Amateur Herpetologists 4 (3): 31–37 and</source><volume>4</volume> (<issue>4</issue>):<fpage>21</fpage>-<lpage>40</lpage>.</mixed-citation></ref></ref-list></tp:taxon-treatment>
