# Supplementary material for: Annotated checklist of the recent and extinct pythons (Serpentes, Pythonidae), with notes on nomenclature, taxonomy, and distribution
Source: Zookeys. 2010 Nov 4;(66):29–80. doi: 10.3897/zookeys.66.683 (PMC3088416; doi:10.3897/zookeys.66.683)
Supplement: XML Treatment for Leiopython [file zookeys.66.683-treatment52.xml]

<!DOCTYPE tp:taxon-treatment
  PUBLIC "-//TaxonX//DTD Taxonomic Treatment Publishing DTD v0 20100105//EN" "tax-treatment-NSO.dtd">
<tp:taxon-treatment xmlns:tp="http://www.plazi.org/taxpub"><tp:treatment-meta><mixed-citation publication-type="journal"><person-group><name><surname>Schleip</surname><given-names>Wulf D.</given-names></name><name><surname>O’Shea</surname><given-names>Mark</given-names></name></person-group><article-title>Annotated checklist of the recent and extinct pythons (Serpentes, Pythonidae), with notes on nomenclature, taxonomy, and distribution</article-title><source>Zookeys</source><day>4</day><month>11</month><year>2010</year><volume>2010</volume><issue>66</issue><fpage>29</fpage><lpage>80</lpage><pub-id pub-id-type="doi">10.3897/zookeys.66.683</pub-id></mixed-citation></tp:treatment-meta><tp:nomenclature><label>Genus</label><tp:taxon-name>
                        <tp:taxon-name-part taxon-name-part-type="genus">Leiopython</tp:taxon-name-part>
                    </tp:taxon-name><tp:taxon-authority>Hubrecht, 1879</tp:taxon-authority></tp:nomenclature><tp:treatment-sec sec-type="Remarks"><title>Remarks:</title><p>Recent studies revealed that <tp:taxon-name>Bothrochilus</tp:taxon-name> and <tp:taxon-name>Leiopython</tp:taxon-name> form a clade. Thus, since <xref ref-type="bibr" rid="B104">Rawlings et al. (2008)</xref> considered both genera monotypic, they proposed “the use of a single generic name (<tp:taxon-name>Bothrochilus</tp:taxon-name>) for this species pair” (<xref ref-type="bibr" rid="B104">Rawlings et al. 2008: 613</xref>). Later, <xref ref-type="bibr" rid="B113">Schleip (2008)</xref> demonstrated that this genus is not monotypic. <xref ref-type="bibr" rid="B104">Rawlings et al. (2008)</xref> had used material from <tp:taxon-name>Leiopython hoserae</tp:taxon-name> for their genetic analysis (GeneBank accession number U69835, Western Province, PNG at Mawatta). Until further molecular genetic data clarify the relationships of the taxa involved, and in deference to nomenclatural stability, we are reluctant to synonymize <tp:taxon-name>Leiopython</tp:taxon-name> with <tp:taxon-name>Bothrochilus</tp:taxon-name>.</p></tp:treatment-sec><tp:taxon-treatment><tp:treatment-meta><mixed-citation publication-type="journal"><person-group><name><surname>Schleip</surname><given-names>Wulf D.</given-names></name><name><surname>O’Shea</surname><given-names>Mark</given-names></name></person-group><article-title>Annotated checklist of the recent and extinct pythons (Serpentes, Pythonidae), with notes on nomenclature, taxonomy, and distribution</article-title><source>Zookeys</source><day>4</day><month>11</month><year>2010</year><volume>2010</volume><issue>66</issue><fpage>29</fpage><lpage>80</lpage><pub-id pub-id-type="doi">10.3897/zookeys.66.683</pub-id></mixed-citation></tp:treatment-meta><tp:nomenclature><tp:taxon-name>
                            <tp:taxon-name-part taxon-name-part-type="genus">Leiopython</tp:taxon-name-part>
                            <tp:taxon-name-part taxon-name-part-type="species">albertisii</tp:taxon-name-part>
                        </tp:taxon-name><tp:taxon-authority>(Peters &amp; Doria, 1878)</tp:taxon-authority></tp:nomenclature><tp:treatment-sec sec-type="Synonym"><title>Synonym:</title><p><tp:taxon-name>Leiopython albertisii barkeri</tp:taxon-name> Hoser, 2000 (<italic>nomen nudum</italic>, APP6, see below)</p><p><tp:taxon-name>Bothrochilus albertisii</tp:taxon-name> (Peters &amp; Doria) – <xref ref-type="bibr" rid="B104">Rawlings et al. 2008</xref></p><p><tp:taxon-name>Leiopython albertisi barkerorum</tp:taxon-name> Hoser – <xref ref-type="bibr" rid="B57">Hoser 2009</xref> (unavailable name, APP8)</p></tp:treatment-sec><tp:treatment-sec sec-type="Distribution"><title>Distribution:</title><p><xref ref-type="bibr" rid="B84">Mulyadi (2007)</xref> reported the occurance of <tp:taxon-name>Leiopython albertisii</tp:taxon-name> from Lopintol (Waigeo) and <xref ref-type="bibr" rid="B113">Schleip (2008)</xref> from Emirau Island, St. Matthias Group, Bismarck Archipelago, New Ireland Province, Papua New Guinea.</p></tp:treatment-sec><tp:treatment-sec sec-type="Remarks"><title>Remarks:</title><p><xref ref-type="bibr" rid="B52">Henderson and Powell (2007)</xref> listed only <tp:taxon-name>Leiopython albertisii</tp:taxon-name> Peters &amp; Doria, 1878. <xref ref-type="bibr" rid="B55">Hoser (2000)</xref> incorrectly ascribed <italic>albertisii</italic> to <xref ref-type="bibr" rid="B44">Gray 1842</xref>. The taxon was named in honor of Italian naturalist Luigi Maria D’Albertis, who made a name for himself in New Guinea. D’Albertis was only a few months old in 1842 and would, therefore, have been an unlikely recipient of Gray’s dedication. Furthermore, Hoser repeatedly used an incorrect spelling for the species <italic>albertisii</italic> by omitting the terminal –<italic>i</italic> (APP4, article 33.4).</p></tp:treatment-sec><tp:taxon-treatment><tp:treatment-meta><mixed-citation publication-type="journal"><person-group><name><surname>Schleip</surname><given-names>Wulf D.</given-names></name><name><surname>O’Shea</surname><given-names>Mark</given-names></name></person-group><article-title>Annotated checklist of the recent and extinct pythons (Serpentes, Pythonidae), with notes on nomenclature, taxonomy, and distribution</article-title><source>Zookeys</source><day>4</day><month>11</month><year>2010</year><volume>2010</volume><issue>66</issue><fpage>29</fpage><lpage>80</lpage><pub-id pub-id-type="doi">10.3897/zookeys.66.683</pub-id></mixed-citation></tp:treatment-meta><tp:nomenclature><tp:taxon-name>
                                <tp:taxon-name-part taxon-name-part-type="genus">Leiopython</tp:taxon-name-part>
                                <tp:taxon-name-part taxon-name-part-type="species">albertisii</tp:taxon-name-part>
                                <tp:taxon-name-part taxon-name-part-type="subspecies">barkeri</tp:taxon-name-part>
                            </tp:taxon-name><tp:taxon-authority>Hoser, 2000</tp:taxon-authority><tp:taxon-status xmlns:xlink="http://www.w3.org/1999/xlink" xlink:type="simple">[nomen nudum (APP6)]</tp:taxon-status></tp:nomenclature><tp:treatment-sec sec-type="Synonyms"><title>Synonyms:</title><p><tp:taxon-name>Leiopython albertisi barkerorum</tp:taxon-name> Hoser, 2009 (APP4, APP8, see introduction)</p></tp:treatment-sec><tp:treatment-sec sec-type="Remarks"><title>Remarks:</title><p><xref ref-type="bibr" rid="B55">Hoser (2000)</xref> differentiated this subspecies only by remote distribution (APP2). Other characters mentioned by <xref ref-type="bibr" rid="B55">Hoser (2000)</xref> were said to overlap with the nominate form. <xref ref-type="bibr" rid="B153">Wüster et al. (2001)</xref> and <xref ref-type="bibr" rid="B113">Schleip (2008)</xref> therefore considered the name a <italic>nomen nudum</italic>. Furthermore, since the name honours two persons, it should have been suffixed with –<italic>orum.</italic> In 2009 Hoser re-described this taxon with the name emended to <italic>albertisi barkerorum.</italic> However, the name is considered not published under the Code (APP8).</p></tp:treatment-sec></tp:taxon-treatment></tp:taxon-treatment><tp:taxon-treatment><tp:treatment-meta><mixed-citation publication-type="journal"><person-group><name><surname>Schleip</surname><given-names>Wulf D.</given-names></name><name><surname>O’Shea</surname><given-names>Mark</given-names></name></person-group><article-title>Annotated checklist of the recent and extinct pythons (Serpentes, Pythonidae), with notes on nomenclature, taxonomy, and distribution</article-title><source>Zookeys</source><day>4</day><month>11</month><year>2010</year><volume>2010</volume><issue>66</issue><fpage>29</fpage><lpage>80</lpage><pub-id pub-id-type="doi">10.3897/zookeys.66.683</pub-id></mixed-citation></tp:treatment-meta><tp:nomenclature><tp:taxon-name>
                            <tp:taxon-name-part taxon-name-part-type="genus">Leiopython</tp:taxon-name-part>
                            <tp:taxon-name-part taxon-name-part-type="species">bennettorum</tp:taxon-name-part>
                        </tp:taxon-name><tp:taxon-authority>Hoser, 2000</tp:taxon-authority><tp:taxon-status xmlns:xlink="http://www.w3.org/1999/xlink" xlink:type="simple">(name emended by Wüster et al. 2001)</tp:taxon-status></tp:nomenclature><tp:treatment-sec sec-type="Synonyms"><title>Synonyms:</title><p><tp:taxon-name>Leiopython albertisii bennetti</tp:taxon-name> Hoser 2000</p><p><tp:taxon-name>Leiopython bennettorum</tp:taxon-name> Hoser – <xref ref-type="bibr" rid="B113">Schleip 2008</xref> (name emended)</p></tp:treatment-sec><tp:treatment-sec sec-type="Holotype"><title>Holotype:</title><p>BPBM 5452.</p></tp:treatment-sec><tp:treatment-sec sec-type="Type locality"><title>Type locality:</title><p>near Wau, Morobe Province, Papua New Guinea.</p></tp:treatment-sec><tp:treatment-sec sec-type="Remarks"><title>Remarks:</title><p>The original spelling <italic>bennetti</italic> (<xref ref-type="bibr" rid="B55">Hoser 2000</xref>) was emended (<xref ref-type="bibr" rid="B153">Wüster et al. 2001</xref>, <xref ref-type="bibr" rid="B113">Schleip 2008</xref>) because the taxon honours two persons (Art. 31.1.2, <xref ref-type="bibr" rid="B61">ICZN 1999</xref>) and should have been suffixed with -<italic>orum</italic>, a correction proposed by <xref ref-type="bibr" rid="B153">Wüster et al. (2001)</xref> and subsequently corrected by <xref ref-type="bibr" rid="B113">Schleip (2008)</xref>.</p></tp:treatment-sec></tp:taxon-treatment><tp:taxon-treatment><tp:treatment-meta><mixed-citation publication-type="journal"><person-group><name><surname>Schleip</surname><given-names>Wulf D.</given-names></name><name><surname>O’Shea</surname><given-names>Mark</given-names></name></person-group><article-title>Annotated checklist of the recent and extinct pythons (Serpentes, Pythonidae), with notes on nomenclature, taxonomy, and distribution</article-title><source>Zookeys</source><day>4</day><month>11</month><year>2010</year><volume>2010</volume><issue>66</issue><fpage>29</fpage><lpage>80</lpage><pub-id pub-id-type="doi">10.3897/zookeys.66.683</pub-id></mixed-citation></tp:treatment-meta><tp:nomenclature><tp:taxon-name>
                            <tp:taxon-name-part taxon-name-part-type="genus">Leiopython</tp:taxon-name-part>
                            <tp:taxon-name-part taxon-name-part-type="species">biakensis</tp:taxon-name-part>
                        </tp:taxon-name><tp:taxon-authority>Schleip, 2008</tp:taxon-authority></tp:nomenclature><tp:treatment-sec sec-type="Holotype"><title>Holotype:</title><p>RMNH 10193.</p></tp:treatment-sec><tp:treatment-sec sec-type="Type locality"><title>Type locality:</title><p>Biak Island.<!--PageBreak--></p></tp:treatment-sec></tp:taxon-treatment><tp:taxon-treatment><tp:treatment-meta><mixed-citation publication-type="journal"><person-group><name><surname>Schleip</surname><given-names>Wulf D.</given-names></name><name><surname>O’Shea</surname><given-names>Mark</given-names></name></person-group><article-title>Annotated checklist of the recent and extinct pythons (Serpentes, Pythonidae), with notes on nomenclature, taxonomy, and distribution</article-title><source>Zookeys</source><day>4</day><month>11</month><year>2010</year><volume>2010</volume><issue>66</issue><fpage>29</fpage><lpage>80</lpage><pub-id pub-id-type="doi">10.3897/zookeys.66.683</pub-id></mixed-citation></tp:treatment-meta><tp:nomenclature><tp:taxon-name>
                            <tp:taxon-name-part taxon-name-part-type="genus">Leiopython</tp:taxon-name-part>
                            <tp:taxon-name-part taxon-name-part-type="species">fredparkeri</tp:taxon-name-part>
                        </tp:taxon-name><tp:taxon-authority>Schleip, 2008</tp:taxon-authority></tp:nomenclature><tp:treatment-sec sec-type="Holotype"><title>Holotype:</title><p>CAS 118906.</p></tp:treatment-sec><tp:treatment-sec sec-type="Type locality"><title>Type locality:</title><p>Karimui, Simbu Province, Papua New Guinea.</p></tp:treatment-sec></tp:taxon-treatment><tp:taxon-treatment><tp:treatment-meta><mixed-citation publication-type="journal"><person-group><name><surname>Schleip</surname><given-names>Wulf D.</given-names></name><name><surname>O’Shea</surname><given-names>Mark</given-names></name></person-group><article-title>Annotated checklist of the recent and extinct pythons (Serpentes, Pythonidae), with notes on nomenclature, taxonomy, and distribution</article-title><source>Zookeys</source><day>4</day><month>11</month><year>2010</year><volume>2010</volume><issue>66</issue><fpage>29</fpage><lpage>80</lpage><pub-id pub-id-type="doi">10.3897/zookeys.66.683</pub-id></mixed-citation></tp:treatment-meta><tp:nomenclature><tp:taxon-name>
                            <tp:taxon-name-part taxon-name-part-type="genus">Leiopython</tp:taxon-name-part>
                            <tp:taxon-name-part taxon-name-part-type="species">hoserae</tp:taxon-name-part>
                        </tp:taxon-name><tp:taxon-authority>Hoser, 2000</tp:taxon-authority></tp:nomenclature><tp:treatment-sec sec-type="Synonyms"><title>Synonyms:</title><p><tp:taxon-name>Leiopython albertisii</tp:taxon-name> (Peters &amp; Doria) – <xref ref-type="bibr" rid="B52">Henderson and Powell 2007</xref></p><p><tp:taxon-name>Leiopython hoserae</tp:taxon-name> Hoser – <xref ref-type="bibr" rid="B113">Schleip 2008</xref></p></tp:treatment-sec><tp:treatment-sec sec-type="Holotype"><title>Holotype:</title><p>AMNH R-107150.</p></tp:treatment-sec><tp:treatment-sec sec-type="Type locality"><title>Type locality:</title><p>Wipim, Western Province, Papua New Guinea.</p></tp:treatment-sec></tp:taxon-treatment><tp:taxon-treatment><tp:treatment-meta><mixed-citation publication-type="journal"><person-group><name><surname>Schleip</surname><given-names>Wulf D.</given-names></name><name><surname>O’Shea</surname><given-names>Mark</given-names></name></person-group><article-title>Annotated checklist of the recent and extinct pythons (Serpentes, Pythonidae), with notes on nomenclature, taxonomy, and distribution</article-title><source>Zookeys</source><day>4</day><month>11</month><year>2010</year><volume>2010</volume><issue>66</issue><fpage>29</fpage><lpage>80</lpage><pub-id pub-id-type="doi">10.3897/zookeys.66.683</pub-id></mixed-citation></tp:treatment-meta><tp:nomenclature><tp:taxon-name>
                            <tp:taxon-name-part taxon-name-part-type="genus">Leiopython</tp:taxon-name-part>
                            <tp:taxon-name-part taxon-name-part-type="species">huonensis</tp:taxon-name-part>
                        </tp:taxon-name><tp:taxon-authority>Schleip, 2008</tp:taxon-authority></tp:nomenclature><tp:treatment-sec sec-type="Holotype"><title>Holotype:</title><p>AMNH R-95535.</p></tp:treatment-sec><tp:treatment-sec sec-type="Type locality"><title>Type locality:</title><p>Lae, Huon Peninsula, Morobe Province, Papua New Guinea.</p></tp:treatment-sec></tp:taxon-treatment><ref-list><ref id="B104"><mixed-citation xmlns:xlink="http://www.w3.org/1999/xlink" xlink:type="simple"><person-group><name name-style="western"><surname>Rawlings</surname><given-names>LH</given-names></name><name name-style="western"><surname>Rabosky</surname><given-names>DL</given-names></name><name name-style="western"><surname>Donnellan</surname><given-names>SC</given-names></name><name name-style="western"><surname>Hutchinson</surname><given-names>MN</given-names></name></person-group> (<year>2008</year>)<article-title> Python phylogenetics: inference from morphology and mitochondrial DNA.</article-title><source>Biological Journal of the Linnean Society</source><volume>93</volume>:<fpage>603</fpage>-<lpage>619</lpage>.</mixed-citation></ref><ref id="B113"><mixed-citation xmlns:xlink="http://www.w3.org/1999/xlink" xlink:type="simple"><person-group><name name-style="western"><surname>Schleip</surname><given-names>WD</given-names></name></person-group> (<year>2008</year>)<article-title> Revision of the Genus <italic>Leiopython</italic> Hubrecht 1879 (Serpentes: Pythonidae) with the redescription of taxa recently described by Hoser (2000) and the description of new species.</article-title><source>Journal of Herpetology</source><volume>42</volume> (<issue>4</issue>):<fpage>645</fpage>-<lpage>667</lpage>.</mixed-citation></ref><ref id="B57"><mixed-citation xmlns:xlink="http://www.w3.org/1999/xlink" xlink:type="simple"><person-group><name name-style="western"><surname>Hoser</surname><given-names>RT</given-names></name></person-group> (<year>2009</year>) <article-title>Creationism and contrived science: A review of recent python systematics papers and the resolution of issues of taxonomy and nomenclature.</article-title><source>Australasian Journal of Herpetology</source><volume>2</volume>: <fpage>1</fpage>–<lpage>34</lpage>. <ext-link ext-link-type="uri" xlink:href="http://www.smuggled.com/AJHI2.pdf" xlink:type="simple">http://www.smuggled.com/AJHI2.pdf</ext-link> [accessed 12.IV.2009].</mixed-citation></ref><ref id="B84"><mixed-citation xmlns:xlink="http://www.w3.org/1999/xlink" xlink:type="simple"><person-group><name name-style="western"><surname>Mulyadi</surname><given-names>AH</given-names></name></person-group> (<year>2007</year>) <source>Herpetofauna di pulau Waigeo.</source><publisher-name>Museum Zoologicum Bogoriense Bidang Zoologi, Pusat Penelitian Biologi Lembaga Ilmu Penetahuan Indonesia</publisher-name>, <lpage>53</lpage> pp.</mixed-citation></ref><ref id="B52"><mixed-citation xmlns:xlink="http://www.w3.org/1999/xlink" xlink:type="simple"><person-group><name name-style="western"><surname>Henderson</surname><given-names>RW</given-names></name><name name-style="western"><surname>Powell</surname><given-names>R</given-names></name></person-group> (<year>2007</year>) <article-title>The biology of boas and pythons: a retrospective look to the future.</article-title> In: <person-group><name name-style="western"><surname>Henderson</surname><given-names>RW</given-names></name><name name-style="western"><surname>Powell</surname><given-names>R</given-names></name></person-group> (<role>Eds</role>) <source>Biology of the Boas and Pythons.</source><publisher-name>Eagle Mountain Publishing</publisher-name>, <publisher-loc>Utah, USA</publisher-loc>, <fpage>3</fpage>–<lpage>21</lpage>.</mixed-citation></ref><ref id="B55"><mixed-citation xmlns:xlink="http://www.w3.org/1999/xlink" xlink:type="simple"><person-group><name name-style="western"><surname>Hoser</surname><given-names>RT</given-names></name></person-group> (<year>2000</year>) <article-title>A revision of the Australasian pythons.</article-title><source>Ophidia Review</source><volume>1</volume> (<source>1</source>): <fpage>7</fpage>–<lpage>27</lpage>. <ext-link ext-link-type="uri" xlink:href="http://www.smuggled.com/pytrsm1.pdf" xlink:type="simple">http://www.smuggled.com/pytrsm1.pdf</ext-link> [accessed 18.IV.2009].</mixed-citation></ref><ref id="B44"><mixed-citation xmlns:xlink="http://www.w3.org/1999/xlink" xlink:type="simple"><person-group><name name-style="western"><surname>Gray</surname><given-names>JE</given-names></name></person-group> (<year>1842</year>) <article-title>Synopsis of the species of prehensile-tailed snakes, or Family Boidae.</article-title><source>The Zoological Miscellany</source><volume>2</volume>: <fpage>41</fpage>–<lpage>46</lpage>.</mixed-citation></ref><ref id="B153"><mixed-citation xmlns:xlink="http://www.w3.org/1999/xlink" xlink:type="simple"><person-group><name name-style="western"><surname>Wüster</surname><given-names>W</given-names></name><name name-style="western"><surname>Bush</surname><given-names>B</given-names></name><name name-style="western"><surname>Keogh</surname><given-names>JS</given-names></name><name name-style="western"><surname>O’Shea</surname><given-names>M</given-names></name><name name-style="western"><surname>Shine</surname><given-names>R</given-names></name></person-group> (<year>2001</year>)<article-title> Taxonomic contributions in the ‘‘amateur’’ literature: Comments on recent descriptions of new genera and species by Raymond Hoser.</article-title><source>Litteratura Serpentium</source><volume>21</volume>:<fpage>67</fpage>-<lpage>79</lpage>.</mixed-citation></ref><ref id="B61"><mixed-citation xmlns:xlink="http://www.w3.org/1999/xlink" xlink:type="simple"><person-group><name name-style="western"><surname>International Commission on Zoological Nomenclature</surname></name></person-group> (<year>1999</year>) <source>International code of zoological nomenclature. Fourth Edition.</source><publisher-loc>London</publisher-loc>: <publisher-name>The International Trust for Zoological Nomenclature</publisher-name>.</mixed-citation></ref></ref-list></tp:taxon-treatment>
