# Supplementary material for: Annotated checklist of the recent and extinct pythons (Serpentes, Pythonidae), with notes on nomenclature, taxonomy, and distribution
Source: Zookeys. 2010 Nov 4;(66):29–80. doi: 10.3897/zookeys.66.683 (PMC3088416; doi:10.3897/zookeys.66.683)
Supplement: XML Treatment for Liasis [file zookeys.66.683-treatment61.xml]

<!DOCTYPE tp:taxon-treatment
  PUBLIC "-//TaxonX//DTD Taxonomic Treatment Publishing DTD v0 20100105//EN" "tax-treatment-NSO.dtd">
<tp:taxon-treatment xmlns:tp="http://www.plazi.org/taxpub"><tp:treatment-meta><mixed-citation publication-type="journal"><person-group><name><surname>Schleip</surname><given-names>Wulf D.</given-names></name><name><surname>O’Shea</surname><given-names>Mark</given-names></name></person-group><article-title>Annotated checklist of the recent and extinct pythons (Serpentes, Pythonidae), with notes on nomenclature, taxonomy, and distribution</article-title><source>Zookeys</source><day>4</day><month>11</month><year>2010</year><volume>2010</volume><issue>66</issue><fpage>29</fpage><lpage>80</lpage><pub-id pub-id-type="doi">10.3897/zookeys.66.683</pub-id></mixed-citation></tp:treatment-meta><tp:nomenclature><label>Genus</label><tp:taxon-name>
                        <tp:taxon-name-part taxon-name-part-type="genus">Liasis</tp:taxon-name-part>
                    </tp:taxon-name><tp:taxon-authority>Gray, 1842</tp:taxon-authority></tp:nomenclature><tp:treatment-sec sec-type="Synonyms"><title>Synonyms:</title><p><tp:taxon-name>Katrinus</tp:taxon-name> Hoser, 2000</p></tp:treatment-sec><tp:treatment-sec sec-type="Remarks"><title>Remarks:</title><p><xref ref-type="bibr" rid="B110">Scanlon and Mackness (2002)</xref> considered the gender of <tp:taxon-name>Liasis</tp:taxon-name> Gray feminine because <xref ref-type="bibr" rid="B44">Gray’s (1842)</xref> original use of the combination <tp:taxon-name>Liasis olivacea</tp:taxon-name> implied it to be feminine. However, <xref ref-type="bibr" rid="B44">Gray (1842)</xref> also used the masculine gender for <tp:taxon-name>Liasis amethystinus</tp:taxon-name> [=<tp:taxon-name>Morelia amethistina</tp:taxon-name> (Schneider)] within <tp:taxon-name>Liasis</tp:taxon-name>. Hence, Gray did not clearly indicate his intentions concerning the gender of <tp:taxon-name>Liasis</tp:taxon-name>. Despite this discordance in gender, the ICZN had used it plenary power (Art. 81.1, <xref ref-type="bibr" rid="B61">ICZN 1999</xref>) to fix a type species for <tp:taxon-name>Liasis</tp:taxon-name> (Opinion 1514, <xref ref-type="bibr" rid="B62">ICZN 1988</xref>), and additionally (but perhaps not deliberately) fixed the gender as masculine. The name and gender also entered the List of Available Names in Zoology (also see Art. 80.6, 80.7, <xref ref-type="bibr" rid="B61">ICZN 1999</xref>). These authors therefore follow the predominant use of a masculine gender for <tp:taxon-name>Liasis</tp:taxon-name>.</p></tp:treatment-sec><tp:taxon-treatment><tp:treatment-meta><mixed-citation publication-type="journal"><person-group><name><surname>Schleip</surname><given-names>Wulf D.</given-names></name><name><surname>O’Shea</surname><given-names>Mark</given-names></name></person-group><article-title>Annotated checklist of the recent and extinct pythons (Serpentes, Pythonidae), with notes on nomenclature, taxonomy, and distribution</article-title><source>Zookeys</source><day>4</day><month>11</month><year>2010</year><volume>2010</volume><issue>66</issue><fpage>29</fpage><lpage>80</lpage><pub-id pub-id-type="doi">10.3897/zookeys.66.683</pub-id></mixed-citation></tp:treatment-meta><tp:nomenclature><tp:taxon-name>
                            <tp:taxon-name-part taxon-name-part-type="genus">Liasis</tp:taxon-name-part>
                            <tp:taxon-name-part taxon-name-part-type="species">dubudingala</tp:taxon-name-part>
                        </tp:taxon-name><tp:taxon-authority>Scanlon and Mackness, 2002</tp:taxon-authority><tp:taxon-status xmlns:xlink="http://www.w3.org/1999/xlink" xlink:type="simple">[extinct species]</tp:taxon-status></tp:nomenclature><tp:treatment-sec sec-type="Synonyms"><title>Synonyms:</title><p>?<tp:taxon-name>Morelia</tp:taxon-name> sp. – <xref ref-type="bibr" rid="B5">Archer and Wade 1976</xref></p></tp:treatment-sec><tp:treatment-sec sec-type="Holotype"><title>Holotype:</title><p>QMF 9132, mid-trunk vertebra.</p></tp:treatment-sec><tp:treatment-sec sec-type="Type locality"><title>Type locality:</title><p>Main Quarry, Allingham Formation (early Pliocene), Bluff Downs Station, northeastern Queensland.</p></tp:treatment-sec><tp:treatment-sec sec-type="Remarks"><title>Remarks:</title><p><xref ref-type="bibr" rid="B110">Scanlon and Mackness (2002: 433)</xref> stated that “the limited number of characters identified here for pythonine vertebrae thus imply a position either within, or as a sister taxon to, <tp:taxon-name>Liasis</tp:taxon-name> (<italic>sensu stricto</italic>)”.</p></tp:treatment-sec></tp:taxon-treatment><tp:taxon-treatment><tp:treatment-meta><mixed-citation publication-type="journal"><person-group><name><surname>Schleip</surname><given-names>Wulf D.</given-names></name><name><surname>O’Shea</surname><given-names>Mark</given-names></name></person-group><article-title>Annotated checklist of the recent and extinct pythons (Serpentes, Pythonidae), with notes on nomenclature, taxonomy, and distribution</article-title><source>Zookeys</source><day>4</day><month>11</month><year>2010</year><volume>2010</volume><issue>66</issue><fpage>29</fpage><lpage>80</lpage><pub-id pub-id-type="doi">10.3897/zookeys.66.683</pub-id></mixed-citation></tp:treatment-meta><tp:nomenclature><tp:taxon-name>
                            <tp:taxon-name-part taxon-name-part-type="genus">Liasis</tp:taxon-name-part>
                            <tp:taxon-name-part taxon-name-part-type="species">fuscus</tp:taxon-name-part>
                        </tp:taxon-name><tp:taxon-authority>Peters, 1873</tp:taxon-authority></tp:nomenclature><tp:treatment-sec sec-type="Synonyms"><title>Synonyms:</title><p><tp:taxon-name>Katrinus fuscus</tp:taxon-name> (Peters) – <xref ref-type="bibr" rid="B55">Hoser 2000</xref></p><p><tp:taxon-name>Liasis fuscus</tp:taxon-name> Peters – <xref ref-type="bibr" rid="B103">Rawlings et al. 2004</xref>; <xref ref-type="bibr" rid="B52">Henderson and Powell 2007</xref></p><p><tp:taxon-name>Katrinus fuscus fuscus</tp:taxon-name> (Peters) – <xref ref-type="bibr" rid="B55">Hoser 2000</xref></p><p><tp:taxon-name>Katrinus fuscus cornwallisius</tp:taxon-name>(Günther, 1879) – <xref ref-type="bibr" rid="B55">Hoser 2000</xref></p></tp:treatment-sec><tp:treatment-sec sec-type="Remarks"><title>Remarks:</title><p><xref ref-type="bibr" rid="B68">Kluge (1993)</xref> synonymized <tp:taxon-name>Liasis fuscus</tp:taxon-name> Peters, 1873 with <tp:taxon-name>Liasis mackloti</tp:taxon-name> Duméril &amp; Bibron, 1844. However, <xref ref-type="bibr" rid="B103">Rawlings et al. (2004)</xref> demonstrated that specimens from Queensland (the type locality of this taxon), the Torres Strait islands (Saibai), and New Guinea form a well-supported clade, which is considered the sister group to the clade comprising the Northern Territory and Indonesian populations. Also see comments on <tp:taxon-name>Katrinus</tp:taxon-name>. <xref ref-type="bibr" rid="B52">Henderson and Powell (2007)</xref> did not recognize any subspecies within <tp:taxon-name>Liasis fuscus</tp:taxon-name>, a position followed herein. Some authors refer to this taxon as <tp:taxon-name>Liasis mackloti</tp:taxon-name> Duméril &amp; Bibron (e.g., <xref ref-type="bibr" rid="B49">Hay 2007</xref>).</p></tp:treatment-sec></tp:taxon-treatment><tp:taxon-treatment><tp:treatment-meta><mixed-citation publication-type="journal"><person-group><name><surname>Schleip</surname><given-names>Wulf D.</given-names></name><name><surname>O’Shea</surname><given-names>Mark</given-names></name></person-group><article-title>Annotated checklist of the recent and extinct pythons (Serpentes, Pythonidae), with notes on nomenclature, taxonomy, and distribution</article-title><source>Zookeys</source><day>4</day><month>11</month><year>2010</year><volume>2010</volume><issue>66</issue><fpage>29</fpage><lpage>80</lpage><pub-id pub-id-type="doi">10.3897/zookeys.66.683</pub-id></mixed-citation></tp:treatment-meta><tp:nomenclature><tp:taxon-name>
                            <tp:taxon-name-part taxon-name-part-type="genus">Liasis</tp:taxon-name-part>
                            <tp:taxon-name-part taxon-name-part-type="species">mackloti</tp:taxon-name-part>
                        </tp:taxon-name><tp:taxon-authority>(Duméril &amp; Bibron, 1844)</tp:taxon-authority></tp:nomenclature><tp:treatment-sec sec-type="Synonyms"><title>Synonyms:</title><p><tp:taxon-name>Katrinus mackloti</tp:taxon-name> (Duméril &amp; Bibron, 1844) – <xref ref-type="bibr" rid="B55">Hoser 2000</xref></p><p><tp:taxon-name>Liasis mackloti</tp:taxon-name> Duméril &amp; Bibron – <xref ref-type="bibr" rid="B103">Rawlings et al. 2004</xref>; <xref ref-type="bibr" rid="B52">Henderson and Powell 2007</xref></p></tp:treatment-sec><tp:treatment-sec sec-type="Remarks"><title>Remarks:</title><p><xref ref-type="bibr" rid="B55">Hoser (2000)</xref> placed this species in his genus <tp:taxon-name>Katrinus</tp:taxon-name> (see comments there). The recognition of the subspecies <tp:taxon-name>Liasis mackloti dunni</tp:taxon-name> and <tp:taxon-name>Liasis mackloti savuensis</tp:taxon-name> is supported by <xref ref-type="bibr" rid="B103">Rawlings et al. (2004)</xref>. <xref ref-type="bibr" rid="B25">Carmichael et al. (2007)</xref> provide additional evidence (different courtship behaviors and pheromone trailing) for this placement. See the latter citation for additional information on biogeography.<!--PageBreak--></p></tp:treatment-sec><tp:taxon-treatment><tp:treatment-meta><mixed-citation publication-type="journal"><person-group><name><surname>Schleip</surname><given-names>Wulf D.</given-names></name><name><surname>O’Shea</surname><given-names>Mark</given-names></name></person-group><article-title>Annotated checklist of the recent and extinct pythons (Serpentes, Pythonidae), with notes on nomenclature, taxonomy, and distribution</article-title><source>Zookeys</source><day>4</day><month>11</month><year>2010</year><volume>2010</volume><issue>66</issue><fpage>29</fpage><lpage>80</lpage><pub-id pub-id-type="doi">10.3897/zookeys.66.683</pub-id></mixed-citation></tp:treatment-meta><tp:nomenclature><tp:taxon-name>
                                <tp:taxon-name-part taxon-name-part-type="genus">Liasis</tp:taxon-name-part>
                                <tp:taxon-name-part taxon-name-part-type="species">mackloti</tp:taxon-name-part>
                                <tp:taxon-name-part taxon-name-part-type="subspecies">mackloti</tp:taxon-name-part>
                            </tp:taxon-name><tp:taxon-authority>(Duméril &amp; Bibron, 1844)</tp:taxon-authority></tp:nomenclature><tp:treatment-sec sec-type="Synonyms"><title>Synonyms:</title><p><tp:taxon-name>Katrinus mackloti mackloti</tp:taxon-name> (Duméril &amp; Bibron) – <xref ref-type="bibr" rid="B55">Hoser 2000</xref></p><p><tp:taxon-name>Liasis mackloti mackloti</tp:taxon-name> Duméril &amp; Bibron – <xref ref-type="bibr" rid="B103">Rawlings et al. 2004</xref>; <xref ref-type="bibr" rid="B52">Henderson and Powell 2007</xref></p></tp:treatment-sec></tp:taxon-treatment><tp:taxon-treatment><tp:treatment-meta><mixed-citation publication-type="journal"><person-group><name><surname>Schleip</surname><given-names>Wulf D.</given-names></name><name><surname>O’Shea</surname><given-names>Mark</given-names></name></person-group><article-title>Annotated checklist of the recent and extinct pythons (Serpentes, Pythonidae), with notes on nomenclature, taxonomy, and distribution</article-title><source>Zookeys</source><day>4</day><month>11</month><year>2010</year><volume>2010</volume><issue>66</issue><fpage>29</fpage><lpage>80</lpage><pub-id pub-id-type="doi">10.3897/zookeys.66.683</pub-id></mixed-citation></tp:treatment-meta><tp:nomenclature><tp:taxon-name>
                                <tp:taxon-name-part taxon-name-part-type="genus">Liasis</tp:taxon-name-part>
                                <tp:taxon-name-part taxon-name-part-type="species">mackloti</tp:taxon-name-part>
                                <tp:taxon-name-part taxon-name-part-type="subspecies">dunni</tp:taxon-name-part>
                            </tp:taxon-name><tp:taxon-authority>Stull, 1932</tp:taxon-authority></tp:nomenclature><tp:treatment-sec sec-type="Synonyms"><title>Synonyms:</title><p><tp:taxon-name>Katrinus mackloti dunni</tp:taxon-name> (Stull) – <xref ref-type="bibr" rid="B55">Hoser 2000</xref></p><p><tp:taxon-name>Liasis mackloti dunni</tp:taxon-name> Stull – <xref ref-type="bibr" rid="B103">Rawlings et al. 2004</xref>; <xref ref-type="bibr" rid="B52">Henderson and Powell 2007</xref>.</p></tp:treatment-sec><tp:treatment-sec sec-type="Remarks"><title>Remarks:</title><p><xref ref-type="bibr" rid="B25">Carmichael et al. (2007)</xref> note that sexual dimorphism is found among Macklot’s pythons but it is different from <tp:taxon-name>Liasis mackloti mackloti</tp:taxon-name> and <tp:taxon-name>Liasis mackloti savuensis</tp:taxon-name>; in <tp:taxon-name>Liasis mackloti dunni</tp:taxon-name> males are larger than females and engage in male-male combat.</p></tp:treatment-sec></tp:taxon-treatment><tp:taxon-treatment><tp:treatment-meta><mixed-citation publication-type="journal"><person-group><name><surname>Schleip</surname><given-names>Wulf D.</given-names></name><name><surname>O’Shea</surname><given-names>Mark</given-names></name></person-group><article-title>Annotated checklist of the recent and extinct pythons (Serpentes, Pythonidae), with notes on nomenclature, taxonomy, and distribution</article-title><source>Zookeys</source><day>4</day><month>11</month><year>2010</year><volume>2010</volume><issue>66</issue><fpage>29</fpage><lpage>80</lpage><pub-id pub-id-type="doi">10.3897/zookeys.66.683</pub-id></mixed-citation></tp:treatment-meta><tp:nomenclature><tp:taxon-name>
                                <tp:taxon-name-part taxon-name-part-type="genus">Liasis</tp:taxon-name-part>
                                <tp:taxon-name-part taxon-name-part-type="species">mackloti</tp:taxon-name-part>
                                <tp:taxon-name-part taxon-name-part-type="subspecies">savuensis</tp:taxon-name-part>
                            </tp:taxon-name><tp:taxon-authority>(Brongersma, 1956)</tp:taxon-authority></tp:nomenclature><tp:treatment-sec sec-type="Synonyms"><title>Synonyms:</title><p><tp:taxon-name>Katrinus savuensis</tp:taxon-name> (Brongersma) – <xref ref-type="bibr" rid="B55">Hoser 2000</xref></p><p><tp:taxon-name>Liasis mackloti savuensis</tp:taxon-name> Brongersma – <xref ref-type="bibr" rid="B103">Rawlings et al. 2004</xref>; <xref ref-type="bibr" rid="B52">Henderson and Powell 2007</xref></p></tp:treatment-sec><tp:treatment-sec sec-type="Remarks"><title>Remarks:</title><p>Referred to as <tp:taxon-name>Liasis savuensis</tp:taxon-name> by some authors (<xref ref-type="bibr" rid="B55">Hoser 2000</xref>, <xref ref-type="bibr" rid="B135">Vidal et al. 2007</xref>).</p></tp:treatment-sec></tp:taxon-treatment></tp:taxon-treatment><tp:taxon-treatment><tp:treatment-meta><mixed-citation publication-type="journal"><person-group><name><surname>Schleip</surname><given-names>Wulf D.</given-names></name><name><surname>O’Shea</surname><given-names>Mark</given-names></name></person-group><article-title>Annotated checklist of the recent and extinct pythons (Serpentes, Pythonidae), with notes on nomenclature, taxonomy, and distribution</article-title><source>Zookeys</source><day>4</day><month>11</month><year>2010</year><volume>2010</volume><issue>66</issue><fpage>29</fpage><lpage>80</lpage><pub-id pub-id-type="doi">10.3897/zookeys.66.683</pub-id></mixed-citation></tp:treatment-meta><tp:nomenclature><tp:taxon-name>
                            <tp:taxon-name-part taxon-name-part-type="genus">Liasis</tp:taxon-name-part>
                            <tp:taxon-name-part taxon-name-part-type="species">olivaceus</tp:taxon-name-part>
                        </tp:taxon-name><tp:taxon-authority>Gray, 1842</tp:taxon-authority></tp:nomenclature><tp:treatment-sec sec-type="Synonyms"><title>Synonyms:</title><p><tp:taxon-name>Liasis olivacea</tp:taxon-name> Gray, 1842 – <xref ref-type="bibr" rid="B44">Gray 1842</xref></p><p><tp:taxon-name>Morelia antiqua</tp:taxon-name> (Smith &amp; Plane, 1985) – <xref ref-type="bibr" rid="B68">Kluge 1993</xref></p><p><tp:taxon-name>Liasis olivacea</tp:taxon-name> Gray, 1842 – <xref ref-type="bibr" rid="B110">Scanlon and Mackness 2002</xref> (see remarks at <tp:taxon-name>Liasis</tp:taxon-name>)</p></tp:treatment-sec><tp:treatment-sec sec-type="Remarks"><title>Remarks:</title><p>We accept the subspecies proposed by <xref ref-type="bibr" rid="B118">Smith (1981)</xref> and supported by molecular genetic evidence from <xref ref-type="bibr" rid="B103">Rawlings et al. (2004)</xref>.</p></tp:treatment-sec><tp:taxon-treatment><tp:treatment-meta><mixed-citation publication-type="journal"><person-group><name><surname>Schleip</surname><given-names>Wulf D.</given-names></name><name><surname>O’Shea</surname><given-names>Mark</given-names></name></person-group><article-title>Annotated checklist of the recent and extinct pythons (Serpentes, Pythonidae), with notes on nomenclature, taxonomy, and distribution</article-title><source>Zookeys</source><day>4</day><month>11</month><year>2010</year><volume>2010</volume><issue>66</issue><fpage>29</fpage><lpage>80</lpage><pub-id pub-id-type="doi">10.3897/zookeys.66.683</pub-id></mixed-citation></tp:treatment-meta><tp:nomenclature><tp:taxon-name>
                                <tp:taxon-name-part taxon-name-part-type="genus">Liasis</tp:taxon-name-part>
                                <tp:taxon-name-part taxon-name-part-type="species">olivaceus</tp:taxon-name-part>
                                <tp:taxon-name-part taxon-name-part-type="subspecies">olivaceus</tp:taxon-name-part>
                            </tp:taxon-name><tp:taxon-authority>Gray, 1842</tp:taxon-authority></tp:nomenclature></tp:taxon-treatment><tp:taxon-treatment><tp:treatment-meta><mixed-citation publication-type="journal"><person-group><name><surname>Schleip</surname><given-names>Wulf D.</given-names></name><name><surname>O’Shea</surname><given-names>Mark</given-names></name></person-group><article-title>Annotated checklist of the recent and extinct pythons (Serpentes, Pythonidae), with notes on nomenclature, taxonomy, and distribution</article-title><source>Zookeys</source><day>4</day><month>11</month><year>2010</year><volume>2010</volume><issue>66</issue><fpage>29</fpage><lpage>80</lpage><pub-id pub-id-type="doi">10.3897/zookeys.66.683</pub-id></mixed-citation></tp:treatment-meta><tp:nomenclature><tp:taxon-name>
                                <tp:taxon-name-part taxon-name-part-type="genus">Liasis</tp:taxon-name-part>
                                <tp:taxon-name-part taxon-name-part-type="species">olivaceus</tp:taxon-name-part>
                                <tp:taxon-name-part taxon-name-part-type="subspecies">barroni</tp:taxon-name-part>
                            </tp:taxon-name><tp:taxon-authority>LA Smith, 1981</tp:taxon-authority></tp:nomenclature></tp:taxon-treatment></tp:taxon-treatment><ref-list><ref id="B110"><mixed-citation xmlns:xlink="http://www.w3.org/1999/xlink" xlink:type="simple"><person-group><name name-style="western"><surname>Scanlon</surname><given-names>JD</given-names></name><name name-style="western"><surname>Mackness</surname><given-names>BS</given-names></name></person-group> (<year>2002</year>)<article-title> A new giant python from the Pliocene Bluff Downs Local Fauna of northeastern Queensland.</article-title><source>Alcheringa</source><volume>25</volume>:<fpage>425</fpage>-<lpage>437</lpage>.</mixed-citation></ref><ref id="B44"><mixed-citation xmlns:xlink="http://www.w3.org/1999/xlink" xlink:type="simple"><person-group><name name-style="western"><surname>Gray</surname><given-names>JE</given-names></name></person-group> (<year>1842</year>) <article-title>Synopsis of the species of prehensile-tailed snakes, or Family Boidae.</article-title><source>The Zoological Miscellany</source><volume>2</volume>: <fpage>41</fpage>–<lpage>46</lpage>.</mixed-citation></ref><ref id="B61"><mixed-citation xmlns:xlink="http://www.w3.org/1999/xlink" xlink:type="simple"><person-group><name name-style="western"><surname>International Commission on Zoological Nomenclature</surname></name></person-group> (<year>1999</year>) <source>International code of zoological nomenclature. Fourth Edition.</source><publisher-loc>London</publisher-loc>: <publisher-name>The International Trust for Zoological Nomenclature</publisher-name>.</mixed-citation></ref><ref id="B62"><mixed-citation xmlns:xlink="http://www.w3.org/1999/xlink" xlink:type="simple"><person-group><name name-style="western"><surname>International Commission of Zoological Nomenclature</surname></name></person-group> (<year>1988</year>) <article-title>Opinion 1514. <italic>Liasis</italic> Gray (Reptilia, Serpentes): <italic>Liasis mackloti</italic> Duméril and Bibron, 1844 designation as type species.</article-title><source>The Bulletin of Zoological Nomenclature</source><volume>45</volume> (<issue>3</issue>): <lpage>244</lpage>.</mixed-citation></ref><ref id="B5"><mixed-citation xmlns:xlink="http://www.w3.org/1999/xlink" xlink:type="simple"><person-group><name name-style="western"><surname>Archer</surname><given-names>M</given-names></name><name name-style="western"><surname>Wade</surname><given-names>M</given-names></name></person-group> (<year>1976</year>)<article-title> Results of the Ray E. Lemley Expeditions, Part I. The Alligham Formation and a new Pliocene vertebrate fauna from northern Australia.</article-title><source>Memoirs of the Queensland Museum</source><volume>17</volume>:<fpage>379</fpage>-<lpage>397</lpage>.</mixed-citation></ref><ref id="B55"><mixed-citation xmlns:xlink="http://www.w3.org/1999/xlink" xlink:type="simple"><person-group><name name-style="western"><surname>Hoser</surname><given-names>RT</given-names></name></person-group> (<year>2000</year>) <article-title>A revision of the Australasian pythons.</article-title><source>Ophidia Review</source><volume>1</volume> (<source>1</source>): <fpage>7</fpage>–<lpage>27</lpage>. <ext-link ext-link-type="uri" xlink:href="http://www.smuggled.com/pytrsm1.pdf" xlink:type="simple">http://www.smuggled.com/pytrsm1.pdf</ext-link> [accessed 18.IV.2009].</mixed-citation></ref><ref id="B103"><mixed-citation xmlns:xlink="http://www.w3.org/1999/xlink" xlink:type="simple"><person-group><name name-style="western"><surname>Rawlings</surname><given-names>LH</given-names></name><name name-style="western"><surname>Barker</surname><given-names>DG</given-names></name><name name-style="western"><surname>Donnellan</surname><given-names>SC</given-names></name></person-group> (<year>2004</year>)<article-title> Phylogenetic relationships of the Australo-Papuan <italic>Liasis</italic> pythons (Reptilia: Macrostomata), based on mitochondrial DNA.</article-title><source>Australian Journal of Zoology</source><volume>52</volume> (<issue>2</issue>):<fpage>215</fpage>-<lpage>227</lpage>.</mixed-citation></ref><ref id="B52"><mixed-citation xmlns:xlink="http://www.w3.org/1999/xlink" xlink:type="simple"><person-group><name name-style="western"><surname>Henderson</surname><given-names>RW</given-names></name><name name-style="western"><surname>Powell</surname><given-names>R</given-names></name></person-group> (<year>2007</year>) <article-title>The biology of boas and pythons: a retrospective look to the future.</article-title> In: <person-group><name name-style="western"><surname>Henderson</surname><given-names>RW</given-names></name><name name-style="western"><surname>Powell</surname><given-names>R</given-names></name></person-group> (<role>Eds</role>) <source>Biology of the Boas and Pythons.</source><publisher-name>Eagle Mountain Publishing</publisher-name>, <publisher-loc>Utah, USA</publisher-loc>, <fpage>3</fpage>–<lpage>21</lpage>.</mixed-citation></ref><ref id="B68"><mixed-citation xmlns:xlink="http://www.w3.org/1999/xlink" xlink:type="simple"><person-group><name name-style="western"><surname>Kluge</surname><given-names>AG</given-names></name></person-group> (<year>1993</year>)<article-title> <italic>Aspidites</italic> and the phylogeny of pythonine snakes.</article-title><source>Records of the Australian Museum Supplement</source><volume>19</volume>:<fpage>1</fpage>-<lpage>79</lpage>.</mixed-citation></ref><ref id="B49"><mixed-citation xmlns:xlink="http://www.w3.org/1999/xlink" xlink:type="simple"><person-group><name name-style="western"><surname>Hay</surname><given-names>C</given-names></name></person-group> (<year>2007</year>)<article-title>Water Python <italic>Liasis mackloti</italic> (Duméril and Bibron, 1844)</article-title>. In: <person-group><name name-style="western"><surname>Swan</surname><given-names>M</given-names></name></person-group> (<role>Ed</role>) <source>Keeping and Breeding Australian Pythons.</source><publisher-name>Mike Swan Herp Books</publisher-name>, <publisher-loc>Lilydale, Victoria, Australia</publisher-loc>, <fpage>141</fpage>–<lpage>152</lpage>.</mixed-citation></ref><ref id="B25"><mixed-citation xmlns:xlink="http://www.w3.org/1999/xlink" xlink:type="simple"><person-group><name name-style="western"><surname>Carmichael</surname><given-names>CK</given-names></name><name name-style="western"><surname>Kreiser</surname><given-names>BR</given-names></name><name name-style="western"><surname>Barker</surname><given-names>DG</given-names></name><name name-style="western"><surname>Barker</surname><given-names>TM</given-names></name><name name-style="western"><surname>Gillingham</surname><given-names>JC</given-names></name></person-group> (<year>2007</year>) <article-title>Geographic variation in pheromone trailing behaviors of the Indonesian Water Python (<italic>Liasis mackloti</italic>) of Indonesia’s Lesser Sundas Archipelago.</article-title> In: <person-group><name name-style="western"><surname>Henderson</surname><given-names>RW</given-names></name><name name-style="western"><surname>Powell</surname><given-names>R</given-names></name></person-group> (<role>Eds</role>) <source>Biology of the Boas and Pythons.</source><publisher-name>Eagle Mountain Publishing</publisher-name>, <publisher-loc>Utah, USA</publisher-loc>, <fpage>227</fpage>–<lpage>240</lpage>.</mixed-citation></ref><ref id="B135"><mixed-citation xmlns:xlink="http://www.w3.org/1999/xlink" xlink:type="simple"><person-group><name name-style="western"><surname>Vidal</surname><given-names>N</given-names></name><name name-style="western"><surname>Delmes</surname><given-names>A-S</given-names></name><name name-style="western"><surname>Hedges</surname><given-names>SB</given-names></name></person-group> (<year>2007</year>) <article-title>The higher-level relationships of alethinophidian snakes inferred from seven nuclear and mitochondrial genes.</article-title> In: <person-group><name name-style="western"><surname>Henderson</surname><given-names>RW</given-names></name><name name-style="western"><surname>Powell</surname><given-names>R</given-names></name></person-group> (<role>Eds</role>) <source>Biology of the Boas and Pythons.</source><publisher-name>Eagle Mountain Publishing</publisher-name>, <publisher-loc>Utah, USA</publisher-loc>, <fpage>27</fpage>–<lpage>33</lpage>.</mixed-citation></ref><ref id="B118"><mixed-citation xmlns:xlink="http://www.w3.org/1999/xlink" xlink:type="simple"><person-group><name name-style="western"><surname>Smith</surname><given-names>LA</given-names></name></person-group> (<year>1981</year>)<article-title> A revision of the Python genera <italic>Aspidites</italic> and <italic>Python</italic> (Serpentes: Boidae) in Western Australia.</article-title><source>Records of the Western Australian Museum</source><volume>9</volume> (<issue>2</issue>):<fpage>211</fpage>-<lpage>226</lpage>.</mixed-citation></ref></ref-list></tp:taxon-treatment>
