# Supplementary material for: Annotated checklist of the recent and extinct pythons (Serpentes, Pythonidae), with notes on nomenclature, taxonomy, and distribution
Source: Zookeys. 2010 Nov 4;(66):29–80. doi: 10.3897/zookeys.66.683 (PMC3088416; doi:10.3897/zookeys.66.683)
Supplement: XML Treatment for Morelia [file zookeys.66.683-treatment72.xml]

<!DOCTYPE tp:taxon-treatment
  PUBLIC "-//TaxonX//DTD Taxonomic Treatment Publishing DTD v0 20100105//EN" "tax-treatment-NSO.dtd">
<tp:taxon-treatment xmlns:tp="http://www.plazi.org/taxpub"><tp:treatment-meta><mixed-citation publication-type="journal"><person-group><name><surname>Schleip</surname><given-names>Wulf D.</given-names></name><name><surname>O’Shea</surname><given-names>Mark</given-names></name></person-group><article-title>Annotated checklist of the recent and extinct pythons (Serpentes, Pythonidae), with notes on nomenclature, taxonomy, and distribution</article-title><source>Zookeys</source><day>4</day><month>11</month><year>2010</year><volume>2010</volume><issue>66</issue><fpage>29</fpage><lpage>80</lpage><pub-id pub-id-type="doi">10.3897/zookeys.66.683</pub-id></mixed-citation></tp:treatment-meta><tp:nomenclature><label>Genus</label><tp:taxon-name>
                        <tp:taxon-name-part taxon-name-part-type="genus">Morelia</tp:taxon-name-part>
                    </tp:taxon-name><tp:taxon-authority>Gray, 1842</tp:taxon-authority></tp:nomenclature><tp:treatment-sec sec-type="Synonyms"><title>Synonyms:</title><p><tp:taxon-name>Lenhoserus</tp:taxon-name> Hoser, 2000</p><p><tp:taxon-name>Chondropython</tp:taxon-name> Meyer, 1874 – <xref ref-type="bibr" rid="B55">Hoser 2000</xref></p><p><tp:taxon-name>Nyctophilopython</tp:taxon-name> Wells &amp; Wellington, 1985 – <xref ref-type="bibr" rid="B55">Hoser 2000</xref></p><p><tp:taxon-name>Montypythonoides</tp:taxon-name> Smith &amp; Plane, 1985 – <xref ref-type="bibr" rid="B109">Scanlon 2001</xref></p><p><tp:taxon-name>Australiasis</tp:taxon-name> Wells &amp; Wellington, 1984 – <xref ref-type="bibr" rid="B56">Hoser 2004</xref></p></tp:treatment-sec><tp:treatment-sec sec-type="Remarks"><title>Remarks:</title><p><xref ref-type="bibr" rid="B55">Hoser (2000)</xref> proposed the splitting of this genus into several genera. He created a new genus, <tp:taxon-name>Lenhoserus</tp:taxon-name> Hoser (see comments there) (for <tp:taxon-name>Morelia boeleni</tp:taxon-name>), and resurrected <tp:taxon-name>Australiasis</tp:taxon-name> Wells &amp; Wellington (for <tp:taxon-name>Morelia amethistina</tp:taxon-name> and <tp:taxon-name>Broghammerus timoriensis</tp:taxon-name>), but created an unavailable name (APP6) (“<tp:taxon-name>Austroliasis”</tp:taxon-name>) by incorrect subsequent spelling (APP4). Later, <xref ref-type="bibr" rid="B56">Hoser (2004)</xref> used the correct spelling <tp:taxon-name>Australiasis</tp:taxon-name> Wells &amp; Wellington, added the species recognized by <xref ref-type="bibr" rid="B48">Harvey et al. (2000)</xref> and additionally resurrected the taxon <italic>duceboracensis</italic> <xref ref-type="bibr" rid="B46">Günther 1879</xref> (see comments there). Furthermore, he resurrected <tp:taxon-name>Chondropython</tp:taxon-name> <xref ref-type="bibr" rid="B82">Meyer 1874</xref> (for <tp:taxon-name>Morelia viridis</tp:taxon-name>) and <tp:taxon-name>Nyctophilopython</tp:taxon-name> Wells &amp; Wellington (for <tp:taxon-name>Morelia oenpelliensis</tp:taxon-name>). However, phylogenetic studies (<xref ref-type="bibr" rid="B104">Rawlings et al. 2008</xref>) revealed that this taxonomic action is unwarranted. Although <xref ref-type="bibr" rid="B104">Rawlings et al.’s (2008)</xref> maximum parsimony analysis showed <tp:taxon-name>Morelia</tp:taxon-name> to be diphyletic (but monophyletic in Bayesian analysis), the separation of the <italic>amethistina</italic>-complex (<italic>sensu</italic> <xref ref-type="bibr" rid="B48">Harvey et al. 2000</xref>) and of <italic>oenpelliensis</italic> from the <italic>bredli</italic>/<italic>spilota</italic>-clade would in any case be unwarranted and would nullify the monophyly of this grouping. The resurrection of <tp:taxon-name>Chondropython</tp:taxon-name> would only be warranted at subgeneric rank with the inclusion of the two recognized lineages of the green tree python (<italic>sensu</italic> <xref ref-type="bibr" rid="B102">Rawlings and Donnellan 2003</xref>) and of <tp:taxon-name>Morelia carinata</tp:taxon-name>. However, <xref ref-type="bibr" rid="B102">Rawlings and Donnellan (2003)</xref> and <xref ref-type="bibr" rid="B104">Rawlings et al. (2008)</xref> avoided such placement because the phylogeny was not fully resolved (see comments for <tp:taxon-name>Chondropython azureus</tp:taxon-name>) The placement of <tp:taxon-name>Morelia boeleni</tp:taxon-name> as a separate monotypic genus is also unwarranted. We do not see any value in dividing such a small genus, and in the interests of nomenclatural stability, we place <tp:taxon-name>Australiasis</tp:taxon-name>, <tp:taxon-name>Lenhoserus</tp:taxon-name>, <tp:taxon-name>Chondropython</tp:taxon-name>, and <tp:taxon-name>Nyctophilopython</tp:taxon-name> in the synonymy of <tp:taxon-name>Morelia</tp:taxon-name>.</p></tp:treatment-sec><tp:taxon-treatment><tp:treatment-meta><mixed-citation publication-type="journal"><person-group><name><surname>Schleip</surname><given-names>Wulf D.</given-names></name><name><surname>O’Shea</surname><given-names>Mark</given-names></name></person-group><article-title>Annotated checklist of the recent and extinct pythons (Serpentes, Pythonidae), with notes on nomenclature, taxonomy, and distribution</article-title><source>Zookeys</source><day>4</day><month>11</month><year>2010</year><volume>2010</volume><issue>66</issue><fpage>29</fpage><lpage>80</lpage><pub-id pub-id-type="doi">10.3897/zookeys.66.683</pub-id></mixed-citation></tp:treatment-meta><tp:nomenclature><tp:taxon-name>
                            <tp:taxon-name-part taxon-name-part-type="genus">Morelia</tp:taxon-name-part>
                            <tp:taxon-name-part taxon-name-part-type="species">amethistina</tp:taxon-name-part>
                        </tp:taxon-name><tp:taxon-authority>(Schneider, 1801)</tp:taxon-authority></tp:nomenclature><tp:treatment-sec sec-type="Synonyms"><title>Synonyms:</title><p><tp:taxon-name>Austroliasis amethistina</tp:taxon-name> (Schneider) – <xref ref-type="bibr" rid="B55">Hoser 2000</xref> (incorrect subsequent spelling, APP4)</p><p><tp:taxon-name>Australiasis amethistina</tp:taxon-name> (Schneider) – <xref ref-type="bibr" rid="B56">Hoser 2004</xref></p><p><tp:taxon-name>Australiasis amethystina clarki</tp:taxon-name> (Barbour, 1914) – <xref ref-type="bibr" rid="B56">Hoser 2004</xref></p><p><tp:taxon-name>Australiasis duceboracensis</tp:taxon-name>  (Günther, 1879) – <xref ref-type="bibr" rid="B56">Hoser 2004</xref></p><p><tp:taxon-name>Australiasis amethistina</tp:taxon-name> (Scheider) – <xref ref-type="bibr" rid="B57">Hoser 2009</xref> (APP8, see introduction)</p><p><tp:taxon-name>Australiasis dipsadides</tp:taxon-name> (Ogilby, 1891) – <xref ref-type="bibr" rid="B57">Hoser 2009</xref> (APP8, see introduction)</p></tp:treatment-sec><tp:treatment-sec sec-type="Distribution"><title>Distribution:</title><p><xref ref-type="bibr" rid="B70">Kraus and Allison (2004)</xref> reported <tp:taxon-name>Morelia amethistina</tp:taxon-name> from Fergusson Island.<!--PageBreak--></p></tp:treatment-sec><tp:treatment-sec sec-type="Remarks"><title>Remarks:</title><p><xref ref-type="bibr" rid="B48">Harvey et al. (2000)</xref> identified three races within the species, two from the mainland of New Guinea, separated by the Central Mountain Range (also see remarks on <tp:taxon-name>Morelia clarki</tp:taxon-name>), and another race from New Ireland (see remarks on <tp:taxon-name>Morelia duceboracensis</tp:taxon-name>). This is consistent with other species found in this region (e.g., the two lineages of the green tree python (<italic>sensu</italic> <xref ref-type="bibr" rid="B102">Rawlings and Donnelan 2003</xref>), and <tp:taxon-name>Leiopython albertisii</tp:taxon-name>/<tp:taxon-name>Leiopython hoserae</tp:taxon-name>). According to <xref ref-type="bibr" rid="B48">Harvey et al. (2000)</xref>, the holotype of <tp:taxon-name>Australiasis amethistina</tp:taxon-name> is lost. We call for the designation of a neotype.</p></tp:treatment-sec></tp:taxon-treatment><tp:taxon-treatment><tp:treatment-meta><mixed-citation publication-type="journal"><person-group><name><surname>Schleip</surname><given-names>Wulf D.</given-names></name><name><surname>O’Shea</surname><given-names>Mark</given-names></name></person-group><article-title>Annotated checklist of the recent and extinct pythons (Serpentes, Pythonidae), with notes on nomenclature, taxonomy, and distribution</article-title><source>Zookeys</source><day>4</day><month>11</month><year>2010</year><volume>2010</volume><issue>66</issue><fpage>29</fpage><lpage>80</lpage><pub-id pub-id-type="doi">10.3897/zookeys.66.683</pub-id></mixed-citation></tp:treatment-meta><tp:nomenclature><tp:taxon-name>
                            <tp:taxon-name-part taxon-name-part-type="genus">Morelia</tp:taxon-name-part>
                            <tp:taxon-name-part taxon-name-part-type="species">antiqua</tp:taxon-name-part>
                        </tp:taxon-name><tp:taxon-authority>(Smith &amp; Plane, 1985)</tp:taxon-authority><tp:taxon-status xmlns:xlink="http://www.w3.org/1999/xlink" xlink:type="simple">[synonym of Morelia riversleighensis, extinct species]
                        </tp:taxon-status></tp:nomenclature><tp:treatment-sec sec-type="Synonyms"><title>Synonyms:</title><p><tp:taxon-name>Morelia antiquus</tp:taxon-name> Smith &amp; Plane, 1985 – <xref ref-type="bibr" rid="B121">Smith and Plane 1985</xref></p><p><tp:taxon-name>Morelia antiqua</tp:taxon-name> – <xref ref-type="bibr" rid="B108">Scanlon 1992</xref> (<italic>antiquus</italic> amended for gender by <xref ref-type="bibr" rid="B108">Scanlon 1992</xref>)</p><p><tp:taxon-name>Liasis olivacea</tp:taxon-name> Gray, 1842 – <xref ref-type="bibr" rid="B68">Kluge 1993</xref></p></tp:treatment-sec><tp:treatment-sec sec-type="Holotype"><title>Holotype:</title><p>Commonwealth Paleontological Collection 25077 (not “20577”; see <xref ref-type="bibr" rid="B109">Scanlon 2001</xref>), right dentary.</p></tp:treatment-sec><tp:treatment-sec sec-type="Type locality"><title>Type locality:</title><p>Camfield Beds, Blast Site, Bullock Creek, Northern Territory, Australia. Late middle Miocene (<xref ref-type="bibr" rid="B109">Scanlon 2001</xref>).</p></tp:treatment-sec></tp:taxon-treatment><tp:taxon-treatment><tp:treatment-meta><mixed-citation publication-type="journal"><person-group><name><surname>Schleip</surname><given-names>Wulf D.</given-names></name><name><surname>O’Shea</surname><given-names>Mark</given-names></name></person-group><article-title>Annotated checklist of the recent and extinct pythons (Serpentes, Pythonidae), with notes on nomenclature, taxonomy, and distribution</article-title><source>Zookeys</source><day>4</day><month>11</month><year>2010</year><volume>2010</volume><issue>66</issue><fpage>29</fpage><lpage>80</lpage><pub-id pub-id-type="doi">10.3897/zookeys.66.683</pub-id></mixed-citation></tp:treatment-meta><tp:nomenclature><tp:taxon-name>
                            <tp:taxon-name-part taxon-name-part-type="genus">Morelia</tp:taxon-name-part>
                            <tp:taxon-name-part taxon-name-part-type="species">riversleighensis</tp:taxon-name-part>
                        </tp:taxon-name><tp:taxon-authority>(Smith &amp; Plane, 1985) – Scanlon, 2001</tp:taxon-authority></tp:nomenclature><tp:treatment-sec sec-type="Remarks"><title>Remarks:</title><p><xref ref-type="bibr" rid="B121">Smith and Plane (1985)</xref> documented significantly lesser curvature in the teeth of this taxon, to that found in species of the genera <tp:taxon-name>Python</tp:taxon-name> and <tp:taxon-name>Morelia</tp:taxon-name>, and because “…of the slight curvature of the dentary teeth…” (<xref ref-type="bibr" rid="B121">Smith and Plane 1985: 194</xref>) the authors considered this taxon more closely related to <tp:taxon-name>Morelia</tp:taxon-name> than to <tp:taxon-name>Python</tp:taxon-name>.</p></tp:treatment-sec></tp:taxon-treatment><tp:taxon-treatment><tp:treatment-meta><mixed-citation publication-type="journal"><person-group><name><surname>Schleip</surname><given-names>Wulf D.</given-names></name><name><surname>O’Shea</surname><given-names>Mark</given-names></name></person-group><article-title>Annotated checklist of the recent and extinct pythons (Serpentes, Pythonidae), with notes on nomenclature, taxonomy, and distribution</article-title><source>Zookeys</source><day>4</day><month>11</month><year>2010</year><volume>2010</volume><issue>66</issue><fpage>29</fpage><lpage>80</lpage><pub-id pub-id-type="doi">10.3897/zookeys.66.683</pub-id></mixed-citation></tp:treatment-meta><tp:nomenclature><tp:taxon-name>
                            <tp:taxon-name-part taxon-name-part-type="genus">Morelia</tp:taxon-name-part>
                            <tp:taxon-name-part taxon-name-part-type="species">azurea</tp:taxon-name-part>
                        </tp:taxon-name><tp:taxon-authority>(Meyer, 1874)</tp:taxon-authority></tp:nomenclature><tp:treatment-sec sec-type="Remarks"><title>Remarks:</title><p>See Comments on <tp:taxon-name>Chondropython azureus</tp:taxon-name> and <tp:taxon-name>Morelia viridis</tp:taxon-name>.</p></tp:treatment-sec></tp:taxon-treatment><tp:taxon-treatment><tp:treatment-meta><mixed-citation publication-type="journal"><person-group><name><surname>Schleip</surname><given-names>Wulf D.</given-names></name><name><surname>O’Shea</surname><given-names>Mark</given-names></name></person-group><article-title>Annotated checklist of the recent and extinct pythons (Serpentes, Pythonidae), with notes on nomenclature, taxonomy, and distribution</article-title><source>Zookeys</source><day>4</day><month>11</month><year>2010</year><volume>2010</volume><issue>66</issue><fpage>29</fpage><lpage>80</lpage><pub-id pub-id-type="doi">10.3897/zookeys.66.683</pub-id></mixed-citation></tp:treatment-meta><tp:nomenclature><tp:taxon-name>
                            <tp:taxon-name-part taxon-name-part-type="genus">Morelia</tp:taxon-name-part>
                            <tp:taxon-name-part taxon-name-part-type="species">boeleni</tp:taxon-name-part>
                        </tp:taxon-name><tp:taxon-authority>(Brongersma, 1953)</tp:taxon-authority></tp:nomenclature><tp:treatment-sec sec-type="Synonyms"><title>Synonyms:</title><p><tp:taxon-name>Lenhoserus boeleni</tp:taxon-name> (Brongersma) – <xref ref-type="bibr" rid="B55">Hoser 2000</xref></p><p><tp:taxon-name>Morelia boeleni</tp:taxon-name> (Brongersma) – <xref ref-type="bibr" rid="B52">Henderson and Powell 2007</xref>; <xref ref-type="bibr" rid="B37">Flagle and Stoops 2009</xref></p></tp:treatment-sec><tp:treatment-sec sec-type="Remarks"><title>Remarks:</title><p><xref ref-type="bibr" rid="B8">Austin et al. (2009)</xref> found little genetic divergence within specimens across the species’ range. A single specimen out of 98 examined using the cytochrome b gene, from the eastern Morobe Province, PNG showed about 1.1% genetic divergence from specimens from West Papua. This demonstrates reduced genetic diversity within this taxon.</p></tp:treatment-sec></tp:taxon-treatment><tp:taxon-treatment><tp:treatment-meta><mixed-citation publication-type="journal"><person-group><name><surname>Schleip</surname><given-names>Wulf D.</given-names></name><name><surname>O’Shea</surname><given-names>Mark</given-names></name></person-group><article-title>Annotated checklist of the recent and extinct pythons (Serpentes, Pythonidae), with notes on nomenclature, taxonomy, and distribution</article-title><source>Zookeys</source><day>4</day><month>11</month><year>2010</year><volume>2010</volume><issue>66</issue><fpage>29</fpage><lpage>80</lpage><pub-id pub-id-type="doi">10.3897/zookeys.66.683</pub-id></mixed-citation></tp:treatment-meta><tp:nomenclature><tp:taxon-name>
                            <tp:taxon-name-part taxon-name-part-type="genus">Morelia</tp:taxon-name-part>
                            <tp:taxon-name-part taxon-name-part-type="species">bredli</tp:taxon-name-part>
                        </tp:taxon-name><tp:taxon-authority>(Gow, 1981)</tp:taxon-authority></tp:nomenclature><tp:treatment-sec sec-type="Remarks"><title>Remarks:</title><p><xref ref-type="bibr" rid="B40">Fyfe (2007)</xref> lists this species as subspecies <tp:taxon-name>Morelia spilota bredli</tp:taxon-name>.</p></tp:treatment-sec></tp:taxon-treatment><tp:taxon-treatment><tp:treatment-meta><mixed-citation publication-type="journal"><person-group><name><surname>Schleip</surname><given-names>Wulf D.</given-names></name><name><surname>O’Shea</surname><given-names>Mark</given-names></name></person-group><article-title>Annotated checklist of the recent and extinct pythons (Serpentes, Pythonidae), with notes on nomenclature, taxonomy, and distribution</article-title><source>Zookeys</source><day>4</day><month>11</month><year>2010</year><volume>2010</volume><issue>66</issue><fpage>29</fpage><lpage>80</lpage><pub-id pub-id-type="doi">10.3897/zookeys.66.683</pub-id></mixed-citation></tp:treatment-meta><tp:nomenclature><tp:taxon-name>
                            <tp:taxon-name-part taxon-name-part-type="genus">Morelia</tp:taxon-name-part>
                            <tp:taxon-name-part taxon-name-part-type="species">carinata</tp:taxon-name-part>
                        </tp:taxon-name><tp:taxon-authority>(Smith, 1981)</tp:taxon-authority></tp:nomenclature></tp:taxon-treatment><tp:taxon-treatment><tp:treatment-meta><mixed-citation publication-type="journal"><person-group><name><surname>Schleip</surname><given-names>Wulf D.</given-names></name><name><surname>O’Shea</surname><given-names>Mark</given-names></name></person-group><article-title>Annotated checklist of the recent and extinct pythons (Serpentes, Pythonidae), with notes on nomenclature, taxonomy, and distribution</article-title><source>Zookeys</source><day>4</day><month>11</month><year>2010</year><volume>2010</volume><issue>66</issue><fpage>29</fpage><lpage>80</lpage><pub-id pub-id-type="doi">10.3897/zookeys.66.683</pub-id></mixed-citation></tp:treatment-meta><tp:nomenclature><tp:taxon-name>
                            <tp:taxon-name-part taxon-name-part-type="genus">Morelia</tp:taxon-name-part>
                            <tp:taxon-name-part taxon-name-part-type="species">clastolepis</tp:taxon-name-part>
                        </tp:taxon-name><tp:taxon-authority>Harvey et al., 2000</tp:taxon-authority></tp:nomenclature><tp:treatment-sec sec-type="Synonyms"><title>Synonyms:</title><p><tp:taxon-name>Australiasis clastolepis</tp:taxon-name> (Harvey et al.) – <xref ref-type="bibr" rid="B56">Hoser 2004</xref>, <xref ref-type="bibr" rid="B57">2009</xref> (APP8, see introduction)</p><p><tp:taxon-name>Morelia clastolepis</tp:taxon-name> Harvey et al. – <xref ref-type="bibr" rid="B52">Henderson and Powell 2007</xref></p></tp:treatment-sec><tp:treatment-sec sec-type="Holotype"><title>Holotype:</title><p>UTA 44486.</p></tp:treatment-sec><tp:treatment-sec sec-type="Type locality"><title>Type locality:</title><p>Ambon, Maluku (= Moluccas), Indonesia.</p></tp:treatment-sec></tp:taxon-treatment><tp:taxon-treatment><tp:treatment-meta><mixed-citation publication-type="journal"><person-group><name><surname>Schleip</surname><given-names>Wulf D.</given-names></name><name><surname>O’Shea</surname><given-names>Mark</given-names></name></person-group><article-title>Annotated checklist of the recent and extinct pythons (Serpentes, Pythonidae), with notes on nomenclature, taxonomy, and distribution</article-title><source>Zookeys</source><day>4</day><month>11</month><year>2010</year><volume>2010</volume><issue>66</issue><fpage>29</fpage><lpage>80</lpage><pub-id pub-id-type="doi">10.3897/zookeys.66.683</pub-id></mixed-citation></tp:treatment-meta><tp:nomenclature><tp:taxon-name>
                            <tp:taxon-name-part taxon-name-part-type="genus">Morelia</tp:taxon-name-part>
                            <tp:taxon-name-part taxon-name-part-type="species">kinghorni</tp:taxon-name-part>
                        </tp:taxon-name><tp:taxon-authority>Stull, 1933</tp:taxon-authority></tp:nomenclature><tp:treatment-sec sec-type="Distribution"><title>Distribution:</title><p>For range extensions in Queensland see <xref ref-type="bibr" rid="B6">Augusteyn (2004)</xref> and <xref ref-type="bibr" rid="B36">Fearn and Trembath (2006)</xref>.</p></tp:treatment-sec></tp:taxon-treatment><tp:taxon-treatment><tp:treatment-meta><mixed-citation publication-type="journal"><person-group><name><surname>Schleip</surname><given-names>Wulf D.</given-names></name><name><surname>O’Shea</surname><given-names>Mark</given-names></name></person-group><article-title>Annotated checklist of the recent and extinct pythons (Serpentes, Pythonidae), with notes on nomenclature, taxonomy, and distribution</article-title><source>Zookeys</source><day>4</day><month>11</month><year>2010</year><volume>2010</volume><issue>66</issue><fpage>29</fpage><lpage>80</lpage><pub-id pub-id-type="doi">10.3897/zookeys.66.683</pub-id></mixed-citation></tp:treatment-meta><tp:nomenclature><tp:taxon-name>
                            <tp:taxon-name-part taxon-name-part-type="genus">Morelia</tp:taxon-name-part>
                            <tp:taxon-name-part taxon-name-part-type="species">macburniei</tp:taxon-name-part>
                        </tp:taxon-name><tp:taxon-authority>Hoser, 2004</tp:taxon-authority><tp:taxon-status xmlns:xlink="http://www.w3.org/1999/xlink" xlink:type="simple">[synonym of Morelia spilota imbricata]</tp:taxon-status></tp:nomenclature><tp:treatment-sec sec-type="Holotype"><title>Holotype:</title><p>SAMA R13994.</p></tp:treatment-sec><tp:treatment-sec sec-type="Type locality"><title>Type locality:</title><p>St. Francis Island, South Australia.</p></tp:treatment-sec><tp:treatment-sec sec-type="Remarks"><title>Remarks:</title><p><xref ref-type="bibr" rid="B56">Hoser (2004)</xref> separated this taxon from its closest relative <tp:taxon-name>Morelia spilota imbricata</tp:taxon-name> (see Schwaner et al. 1988) on the ground of “higher incidence of scale anomalies” to the ventral scales. It can be argued that anomalies do not make good diagnostic characters, and these anomalies were already described in detail by Schwaner et al. (1988). <xref ref-type="bibr" rid="B56">Hoser (2004)</xref> further claims that this taxon may be distinguished from <tp:taxon-name>Morelia mippughae</tp:taxon-name> “by having lanceolate-shaped dorsal scales as opposed to more rhomboidal-shaped dorsal scales” (also see comments on <tp:taxon-name>Morelia mippughae</tp:taxon-name>). According to Schwaner et al. (1988: 15), and in support of <xref ref-type="bibr" rid="B117">Smith (1981)</xref>, “specimens of <italic>imbricata</italic> have distinctly elongated, lanceolate-shaped, posterior dorsal scales. <tp:taxon-name>Morelia spilota variegata</tp:taxon-name> usually have the rhomboidal condition”. Furthermore, Schwaner et al. (1988) also reported that specimens from the St. Francis Island exhibited reduced ventral and subcaudal scale counts and a shorter tail than specimens from other populations. <xref ref-type="bibr" rid="B56">Hoser (2004)</xref> stated that this taxon is distinguishable from “all other <tp:taxon-name>Morelia</tp:taxon-name> by colouration and patterns” (<xref ref-type="bibr" rid="B56">Hoser 2004</xref>), but contradicted this statement when stating that this taxon is “highly variable in individual colouration and pattern”, and that “this species cannot be definitively separated from other <tp:taxon-name>Morelia</tp:taxon-name> on the basis of scalation alone as these properties (ventral counts and the like) may overlap with other <tp:taxon-name>Morelia</tp:taxon-name>” (<xref ref-type="bibr" rid="B56">Hoser 2004</xref>). Based on this description, it is unlikely that specimens can be correctly assigned to this species unless they were known to originate from the type locality. Schwaner et al. (1988: 14) and <xref ref-type="bibr" rid="B90">Pearson et al. (2002)</xref> assigned the St. Francis Island population to the subspecies <tp:taxon-name>Morelia spilota imbricata</tp:taxon-name>. We concur with this and relegate this taxon to the synonymy of <tp:taxon-name>Morelia spilota imbricata</tp:taxon-name>. <xref ref-type="bibr" rid="B80">Mense (2006)</xref>, <xref ref-type="bibr" rid="B52">Henderson and Powell (2007)</xref>, and <xref ref-type="bibr" rid="B129">Swan (2007)</xref> did not list this taxon.</p></tp:treatment-sec></tp:taxon-treatment><tp:taxon-treatment><tp:treatment-meta><mixed-citation publication-type="journal"><person-group><name><surname>Schleip</surname><given-names>Wulf D.</given-names></name><name><surname>O’Shea</surname><given-names>Mark</given-names></name></person-group><article-title>Annotated checklist of the recent and extinct pythons (Serpentes, Pythonidae), with notes on nomenclature, taxonomy, and distribution</article-title><source>Zookeys</source><day>4</day><month>11</month><year>2010</year><volume>2010</volume><issue>66</issue><fpage>29</fpage><lpage>80</lpage><pub-id pub-id-type="doi">10.3897/zookeys.66.683</pub-id></mixed-citation></tp:treatment-meta><tp:nomenclature><tp:taxon-name>
                            <tp:taxon-name-part taxon-name-part-type="genus">Morelia</tp:taxon-name-part>
                            <tp:taxon-name-part taxon-name-part-type="species">mippughae</tp:taxon-name-part>
                        </tp:taxon-name><tp:taxon-authority>Hoser, 2004</tp:taxon-authority><tp:taxon-status xmlns:xlink="http://www.w3.org/1999/xlink" xlink:type="simple">[nomen dubium (APP5)]</tp:taxon-status></tp:nomenclature><tp:treatment-sec sec-type="Holotype"><title>Holotype:</title><p>SAMA R14261.<!--PageBreak--></p></tp:treatment-sec><tp:treatment-sec sec-type="Type locality"><title>Type locality:</title><p>Iron Duchess, Middleback Ranges, South Australia.</p></tp:treatment-sec><tp:treatment-sec sec-type="Remarks"><title>Remarks:</title><p><xref ref-type="bibr" rid="B56">Hoser (2004)</xref> separated this taxon from its relative <tp:taxon-name>Morelia macburniei</tp:taxon-name> “by a lower incidence of scale anomalies” (<xref ref-type="bibr" rid="B56">Hoser 2004</xref>) of the ventral scales. This is meaningless because most populations will show few anonomalies, hence, using the “normal state” as a character does not differentiate this taxon from others. <xref ref-type="bibr" rid="B56">Hoser (2004)</xref> continued that this taxon has “more rhomboidal-shaped dorsal scales as opposed to having lanceolate-shaped dorsal scales” (<xref ref-type="bibr" rid="B56">Hoser 2004</xref>), which is, according to Schwaner et al. (1988) also true for <tp:taxon-name>Morelia spilota variegata</tp:taxon-name> (also see remarks on <tp:taxon-name>Morelia macburniei</tp:taxon-name>). It is further separated from its closest relative <tp:taxon-name>Morelia spilota metcalfei</tp:taxon-name> by its color pattern and from all other <tp:taxon-name>Morelia</tp:taxon-name> by coloration and patterning. Hoser claimed that “a suite of characteristics” separate this taxon from its closest relatives <tp:taxon-name>Morelia macburniei</tp:taxon-name> and <tp:taxon-name>Morelia metcalfei</tp:taxon-name>, but failed to enumerate characters other than those cited above. Hence, the name cannot clearly be assigned to a specimen and this name is therefore considered a <italic>nomen dubium</italic> (APP5). <xref ref-type="bibr" rid="B80">Mense (2006)</xref>, <xref ref-type="bibr" rid="B52">Henderson and Powell (2007)</xref>, and <xref ref-type="bibr" rid="B129">Swan (2007)</xref> did not list this taxon.</p></tp:treatment-sec></tp:taxon-treatment><tp:taxon-treatment><tp:treatment-meta><mixed-citation publication-type="journal"><person-group><name><surname>Schleip</surname><given-names>Wulf D.</given-names></name><name><surname>O’Shea</surname><given-names>Mark</given-names></name></person-group><article-title>Annotated checklist of the recent and extinct pythons (Serpentes, Pythonidae), with notes on nomenclature, taxonomy, and distribution</article-title><source>Zookeys</source><day>4</day><month>11</month><year>2010</year><volume>2010</volume><issue>66</issue><fpage>29</fpage><lpage>80</lpage><pub-id pub-id-type="doi">10.3897/zookeys.66.683</pub-id></mixed-citation></tp:treatment-meta><tp:nomenclature><tp:taxon-name>
                            <tp:taxon-name-part taxon-name-part-type="genus">Morelia</tp:taxon-name-part>
                            <tp:taxon-name-part taxon-name-part-type="species">nauta</tp:taxon-name-part>
                        </tp:taxon-name><tp:taxon-authority>Harvey et al., 2000</tp:taxon-authority></tp:nomenclature><tp:treatment-sec sec-type="Synonyms"><title>Synonyms:</title><p><tp:taxon-name>Australiasis nauta</tp:taxon-name> (Harvey et al.) – <xref ref-type="bibr" rid="B56">Hoser 2004</xref>, <xref ref-type="bibr" rid="B57">2009</xref> (APP8, see introduction)</p><p><tp:taxon-name>Morelia nauta</tp:taxon-name> Harvey et al. – <xref ref-type="bibr" rid="B52">Henderson and Powell 2007</xref></p></tp:treatment-sec><tp:treatment-sec sec-type="Holotype"><title>Holotype:</title><p>UTA 44482.</p></tp:treatment-sec><tp:treatment-sec sec-type="Type locality"><title>Type locality:</title><p>Yamdena Island, Tanimbar Island Group, Maluku (=Moluccas), Indonesia.</p></tp:treatment-sec></tp:taxon-treatment><tp:taxon-treatment><tp:treatment-meta><mixed-citation publication-type="journal"><person-group><name><surname>Schleip</surname><given-names>Wulf D.</given-names></name><name><surname>O’Shea</surname><given-names>Mark</given-names></name></person-group><article-title>Annotated checklist of the recent and extinct pythons (Serpentes, Pythonidae), with notes on nomenclature, taxonomy, and distribution</article-title><source>Zookeys</source><day>4</day><month>11</month><year>2010</year><volume>2010</volume><issue>66</issue><fpage>29</fpage><lpage>80</lpage><pub-id pub-id-type="doi">10.3897/zookeys.66.683</pub-id></mixed-citation></tp:treatment-meta><tp:nomenclature><tp:taxon-name>
                            <tp:taxon-name-part taxon-name-part-type="genus">Morelia</tp:taxon-name-part>
                            <tp:taxon-name-part taxon-name-part-type="species">oenpelliensis</tp:taxon-name-part>
                        </tp:taxon-name><tp:taxon-authority>(Gow, 1977)</tp:taxon-authority></tp:nomenclature><tp:treatment-sec sec-type="Synonyms"><title>Synonyms:</title><p><tp:taxon-name>Nyctophilopython oenpelliensis</tp:taxon-name> (Gow)– <xref ref-type="bibr" rid="B55">Hoser 2000</xref></p><p><tp:taxon-name>Morelia oenpelliensis</tp:taxon-name> Gow – <xref ref-type="bibr" rid="B52">Henderson and Powell 2007</xref></p></tp:treatment-sec></tp:taxon-treatment><tp:taxon-treatment><tp:treatment-meta><mixed-citation publication-type="journal"><person-group><name><surname>Schleip</surname><given-names>Wulf D.</given-names></name><name><surname>O’Shea</surname><given-names>Mark</given-names></name></person-group><article-title>Annotated checklist of the recent and extinct pythons (Serpentes, Pythonidae), with notes on nomenclature, taxonomy, and distribution</article-title><source>Zookeys</source><day>4</day><month>11</month><year>2010</year><volume>2010</volume><issue>66</issue><fpage>29</fpage><lpage>80</lpage><pub-id pub-id-type="doi">10.3897/zookeys.66.683</pub-id></mixed-citation></tp:treatment-meta><tp:nomenclature><tp:taxon-name>
                            <tp:taxon-name-part taxon-name-part-type="genus">Morelia</tp:taxon-name-part>
                            <tp:taxon-name-part taxon-name-part-type="species">riversleighensis</tp:taxon-name-part>
                        </tp:taxon-name><tp:taxon-authority>(Smith &amp; Plane, 1985)</tp:taxon-authority><tp:taxon-status xmlns:xlink="http://www.w3.org/1999/xlink" xlink:type="simple">[extinct species]</tp:taxon-status></tp:nomenclature><tp:treatment-sec sec-type="Synonyms"><title>Synonyms:</title><p><tp:taxon-name>Montypythonoides riversleighensis</tp:taxon-name> – <xref ref-type="bibr" rid="B121">Smith and Plane 1985</xref></p><p><tp:taxon-name>Morelia spilota</tp:taxon-name> (Lacépède) – <xref ref-type="bibr" rid="B68">Kluge 1993</xref></p><p><tp:taxon-name>Morelia antiqua</tp:taxon-name> Smith &amp; Plane, 1985 – <xref ref-type="bibr" rid="B109">Scanlon 2001</xref></p><p><tp:taxon-name>Morelia riversleighensis</tp:taxon-name> – Scanlon, 2001</p></tp:treatment-sec><tp:treatment-sec sec-type="Holotype"><title>Holotype:</title><p>QM F 12926 (=AR4058), incomplete right maxilla.</p></tp:treatment-sec><tp:treatment-sec sec-type="Type locality"><title>Type locality:</title><p>Henk’s Hollow Local Fauna, Tertiary System C, approximately 3.6 km southwest of <xref ref-type="bibr" rid="B132">Tedford’s (1967)</xref> Site B, Riversleigh, northwestern Queensland, Australia. Late Oligocene - early middle Miocene (<xref ref-type="bibr" rid="B109">Scanlon 2001</xref>).</p></tp:treatment-sec><tp:treatment-sec sec-type="Remarks"><title>Remarks:</title><p><xref ref-type="bibr" rid="B121">Smith and Plane (1985)</xref> described the two extinct species <italic>riversleighensis</italic> and <italic>antiquus</italic> from Australia. <xref ref-type="bibr" rid="B68">Kluge (1993)</xref> synonymized <italic>antiqua</italic> (name amended for gender by <xref ref-type="bibr" rid="B108">Scanlon 1992</xref>) with <italic>olivaceus</italic> Gray due to the lack of auta<!--PageBreak-->pomorphies and great overall similarity and <italic>riversleighensis</italic> with <italic>spilota</italic> Lacépède. <xref ref-type="bibr" rid="B109">Scanlon (2001)</xref> synonymized <italic>antiqua</italic> with <italic>riversleighensis</italic>.</p></tp:treatment-sec></tp:taxon-treatment><tp:taxon-treatment><tp:treatment-meta><mixed-citation publication-type="journal"><person-group><name><surname>Schleip</surname><given-names>Wulf D.</given-names></name><name><surname>O’Shea</surname><given-names>Mark</given-names></name></person-group><article-title>Annotated checklist of the recent and extinct pythons (Serpentes, Pythonidae), with notes on nomenclature, taxonomy, and distribution</article-title><source>Zookeys</source><day>4</day><month>11</month><year>2010</year><volume>2010</volume><issue>66</issue><fpage>29</fpage><lpage>80</lpage><pub-id pub-id-type="doi">10.3897/zookeys.66.683</pub-id></mixed-citation></tp:treatment-meta><tp:nomenclature><tp:taxon-name>
                            <tp:taxon-name-part taxon-name-part-type="genus">Morelia</tp:taxon-name-part>
                            <tp:taxon-name-part taxon-name-part-type="species">spilota</tp:taxon-name-part>
                        </tp:taxon-name><tp:taxon-authority>(Lacépède, 1804)</tp:taxon-authority></tp:nomenclature><tp:treatment-sec sec-type="Synonyms"><title>Synonyms:</title><p><tp:taxon-name>Morelia riversleighensis</tp:taxon-name> (Smith &amp; Plane, 1985) – <xref ref-type="bibr" rid="B68">Kluge 1993</xref> (part)</p></tp:treatment-sec><tp:treatment-sec sec-type="Remarks"><title>Remarks:</title><p>(<xref ref-type="bibr" rid="B55">Hoser (2000</xref>, <xref ref-type="bibr" rid="B56">2004</xref>) listed several subspecies of <tp:taxon-name>Morelia spilota</tp:taxon-name> at specific rank, without comment. Since no new evidence is available, these authors continue to treat them all as subspecies. These authors also treat the taxon <tp:taxon-name>Morelia harrisoni</tp:taxon-name> described by <xref ref-type="bibr" rid="B55">Hoser (2000)</xref> as a subspecies of <tp:taxon-name>Morelia spilota</tp:taxon-name> (see comments there).</p></tp:treatment-sec><tp:taxon-treatment><tp:treatment-meta><mixed-citation publication-type="journal"><person-group><name><surname>Schleip</surname><given-names>Wulf D.</given-names></name><name><surname>O’Shea</surname><given-names>Mark</given-names></name></person-group><article-title>Annotated checklist of the recent and extinct pythons (Serpentes, Pythonidae), with notes on nomenclature, taxonomy, and distribution</article-title><source>Zookeys</source><day>4</day><month>11</month><year>2010</year><volume>2010</volume><issue>66</issue><fpage>29</fpage><lpage>80</lpage><pub-id pub-id-type="doi">10.3897/zookeys.66.683</pub-id></mixed-citation></tp:treatment-meta><tp:nomenclature><tp:taxon-name>
                                <tp:taxon-name-part taxon-name-part-type="genus">Morelia</tp:taxon-name-part>
                                <tp:taxon-name-part taxon-name-part-type="species">spilota</tp:taxon-name-part>
                                <tp:taxon-name-part taxon-name-part-type="subspecies">spilota</tp:taxon-name-part>
                            </tp:taxon-name><tp:taxon-authority>(Lacépède, 1804)</tp:taxon-authority></tp:nomenclature></tp:taxon-treatment><tp:taxon-treatment><tp:treatment-meta><mixed-citation publication-type="journal"><person-group><name><surname>Schleip</surname><given-names>Wulf D.</given-names></name><name><surname>O’Shea</surname><given-names>Mark</given-names></name></person-group><article-title>Annotated checklist of the recent and extinct pythons (Serpentes, Pythonidae), with notes on nomenclature, taxonomy, and distribution</article-title><source>Zookeys</source><day>4</day><month>11</month><year>2010</year><volume>2010</volume><issue>66</issue><fpage>29</fpage><lpage>80</lpage><pub-id pub-id-type="doi">10.3897/zookeys.66.683</pub-id></mixed-citation></tp:treatment-meta><tp:nomenclature><tp:taxon-name>
                                <tp:taxon-name-part taxon-name-part-type="genus">Morelia</tp:taxon-name-part>
                                <tp:taxon-name-part taxon-name-part-type="species">spilota</tp:taxon-name-part>
                                <tp:taxon-name-part taxon-name-part-type="subspecies">cheynei</tp:taxon-name-part>
                            </tp:taxon-name><tp:taxon-authority>Wells &amp; Wellington, 1984</tp:taxon-authority></tp:nomenclature></tp:taxon-treatment><tp:taxon-treatment><tp:treatment-meta><mixed-citation publication-type="journal"><person-group><name><surname>Schleip</surname><given-names>Wulf D.</given-names></name><name><surname>O’Shea</surname><given-names>Mark</given-names></name></person-group><article-title>Annotated checklist of the recent and extinct pythons (Serpentes, Pythonidae), with notes on nomenclature, taxonomy, and distribution</article-title><source>Zookeys</source><day>4</day><month>11</month><year>2010</year><volume>2010</volume><issue>66</issue><fpage>29</fpage><lpage>80</lpage><pub-id pub-id-type="doi">10.3897/zookeys.66.683</pub-id></mixed-citation></tp:treatment-meta><tp:nomenclature><tp:taxon-name>
                                <tp:taxon-name-part taxon-name-part-type="genus">Morelia</tp:taxon-name-part>
                                <tp:taxon-name-part taxon-name-part-type="species">spilota</tp:taxon-name-part>
                                <tp:taxon-name-part taxon-name-part-type="subspecies">harrisoni</tp:taxon-name-part>
                            </tp:taxon-name><tp:taxon-authority>Hoser, 2000</tp:taxon-authority><tp:taxon-status xmlns:xlink="http://www.w3.org/1999/xlink" xlink:type="simple">[subspecies inquirenda, APP7]
                            </tp:taxon-status></tp:nomenclature><tp:treatment-sec sec-type="Holotype"><title>Holotype:</title><p>AMNH R-82433.</p></tp:treatment-sec><tp:treatment-sec sec-type="Type locality"><title>Type locality:</title><p>Port Moresby, Central Province, Papua New Guinea.</p></tp:treatment-sec><tp:treatment-sec sec-type="Remarks"><title>Remarks:</title><p><xref ref-type="bibr" rid="B55">Hoser (2000: 24)</xref> described this taxon at specific rank but considered it “similar in most respects to the others in the genus <tp:taxon-name>Morelia</tp:taxon-name>” separating it from <tp:taxon-name>Morelia spilota cheynei</tp:taxon-name>, <tp:taxon-name>Morelia spilota variegata</tp:taxon-name>, and <tp:taxon-name>Morelia spilota mcdowelli</tp:taxon-name> “by distribution” (APP1, APP2), and further stating that specimens of this taxon “tend to have a lower average ventral and subcaudal scale count than <tp:taxon-name>Morelia cheynei</tp:taxon-name>, <tp:taxon-name>Morelia variegata</tp:taxon-name> and <tp:taxon-name>Morelia macdowelli</tp:taxon-name>, however the sample seen is too small to conclude if this trend is general” (<xref ref-type="bibr" rid="B55">Hoser 2000: 25</xref>). Hoser’s concept of this taxon comprises several populations throughout New Guinea. The author referred to <xref ref-type="bibr" rid="B13">Barker and Barker (1999)</xref> for further diagnostic characters. Barker and Barker identified several different and distinct populations from New Guinea, which <xref ref-type="bibr" rid="B55">Hoser (2000)</xref> placed within this catch-all taxon. For the “Port Moresby” population <xref ref-type="bibr" rid="B13">Barker and Barker (1999)</xref> stated that they “exhibit some characteristics of both <italic>variegata</italic> and <italic>mcdowelli</italic> (…).Most Port Moresby carpets have longitudinally expanded lateral pale blotches and bold facial stripes from the eye to the nasal scale, as do <italic>mcdowelli</italic> in northern Queensland. The patterns on the tops of the heads are similar to <italic>variegata</italic>”. For the “Irian Jaya” (now West Papuan or Papuan) population they stated that “[a]t 2 and 3 years of age, some are even as black and gold as <tp:taxon-name>Morelia spilota cheynei</tp:taxon-name>”, but did not provide further information on the “Trans-fly” (PNG) or the “Northern New Guinea” populations. <xref ref-type="bibr" rid="B55">Hoser (2000: 25)</xref> finally stated that “<tp:taxon-name>Morelia harrisoni</tp:taxon-name> can best be definitively separated from the other species of <tp:taxon-name>Morelia</tp:taxon-name> by DNA analysis” (APP2). To the authors’s best knowledge, no such analysis has been carried out. Since the diagnostic characters provided by <xref ref-type="bibr" rid="B55">Hoser (2000)</xref> and by <xref ref-type="bibr" rid="B13">Barker and Barker (1999)</xref> overlap with those for other taxa of the <tp:taxon-name>Morelia spilota</tp:taxon-name> complex, this taxon is<!--PageBreak--> likely to be confused with them. We consider this taxon a <italic>subspecies inquirenda</italic> (APP7). <xref ref-type="bibr" rid="B52">Henderson and Powell (2007)</xref> did not recognize this taxon. <xref ref-type="bibr" rid="B80">Mense (2006)</xref> discussed this taxon as a subspecies of <tp:taxon-name>Morelia spilota</tp:taxon-name>, and <xref ref-type="bibr" rid="B86">O’Shea (2007: 134)</xref> wrote: “Papuan Carpet Python <tp:taxon-name>Morelia spilota</tp:taxon-name> ssp. The status of all New Guinea Carpet Pythons is controversial (…). The New Guinea populations are fragmented and isolated, and their taxonomic status and relationships have yet to be determined with certainty”. Until further research has established otherwise, these authors treat this taxon as a subspecies of <tp:taxon-name>Morelia spilota</tp:taxon-name>, as proposed by <xref ref-type="bibr" rid="B80">Mense (2006)</xref> and <xref ref-type="bibr" rid="B37">Flagle and Stoops (2009)</xref>.</p></tp:treatment-sec></tp:taxon-treatment><tp:taxon-treatment><tp:treatment-meta><mixed-citation publication-type="journal"><person-group><name><surname>Schleip</surname><given-names>Wulf D.</given-names></name><name><surname>O’Shea</surname><given-names>Mark</given-names></name></person-group><article-title>Annotated checklist of the recent and extinct pythons (Serpentes, Pythonidae), with notes on nomenclature, taxonomy, and distribution</article-title><source>Zookeys</source><day>4</day><month>11</month><year>2010</year><volume>2010</volume><issue>66</issue><fpage>29</fpage><lpage>80</lpage><pub-id pub-id-type="doi">10.3897/zookeys.66.683</pub-id></mixed-citation></tp:treatment-meta><tp:nomenclature><tp:taxon-name>
                                <tp:taxon-name-part taxon-name-part-type="genus">Morelia</tp:taxon-name-part>
                                <tp:taxon-name-part taxon-name-part-type="species">spilota</tp:taxon-name-part>
                                <tp:taxon-name-part taxon-name-part-type="subspecies">imbricata</tp:taxon-name-part>
                            </tp:taxon-name><tp:taxon-authority>LA Smith, 1981</tp:taxon-authority></tp:nomenclature><tp:treatment-sec sec-type="Synonyms"><title>Synonyms:</title><p><tp:taxon-name>Morelia macburniei</tp:taxon-name> Hoser, 2004</p></tp:treatment-sec></tp:taxon-treatment><tp:taxon-treatment><tp:treatment-meta><mixed-citation publication-type="journal"><person-group><name><surname>Schleip</surname><given-names>Wulf D.</given-names></name><name><surname>O’Shea</surname><given-names>Mark</given-names></name></person-group><article-title>Annotated checklist of the recent and extinct pythons (Serpentes, Pythonidae), with notes on nomenclature, taxonomy, and distribution</article-title><source>Zookeys</source><day>4</day><month>11</month><year>2010</year><volume>2010</volume><issue>66</issue><fpage>29</fpage><lpage>80</lpage><pub-id pub-id-type="doi">10.3897/zookeys.66.683</pub-id></mixed-citation></tp:treatment-meta><tp:nomenclature><tp:taxon-name>
                                <tp:taxon-name-part taxon-name-part-type="genus">Morelia</tp:taxon-name-part>
                                <tp:taxon-name-part taxon-name-part-type="species">spilota</tp:taxon-name-part>
                                <tp:taxon-name-part taxon-name-part-type="subspecies">mcdowelli</tp:taxon-name-part>
                            </tp:taxon-name><tp:taxon-authority>Wells &amp; Wellington, 1984</tp:taxon-authority></tp:nomenclature></tp:taxon-treatment><tp:taxon-treatment><tp:treatment-meta><mixed-citation publication-type="journal"><person-group><name><surname>Schleip</surname><given-names>Wulf D.</given-names></name><name><surname>O’Shea</surname><given-names>Mark</given-names></name></person-group><article-title>Annotated checklist of the recent and extinct pythons (Serpentes, Pythonidae), with notes on nomenclature, taxonomy, and distribution</article-title><source>Zookeys</source><day>4</day><month>11</month><year>2010</year><volume>2010</volume><issue>66</issue><fpage>29</fpage><lpage>80</lpage><pub-id pub-id-type="doi">10.3897/zookeys.66.683</pub-id></mixed-citation></tp:treatment-meta><tp:nomenclature><tp:taxon-name>
                                <tp:taxon-name-part taxon-name-part-type="genus">Morelia</tp:taxon-name-part>
                                <tp:taxon-name-part taxon-name-part-type="species">spilota</tp:taxon-name-part>
                                <tp:taxon-name-part taxon-name-part-type="subspecies">metcalfei</tp:taxon-name-part>
                            </tp:taxon-name><tp:taxon-authority>Wells &amp; Wellington, 1985</tp:taxon-authority></tp:nomenclature></tp:taxon-treatment><tp:taxon-treatment><tp:treatment-meta><mixed-citation publication-type="journal"><person-group><name><surname>Schleip</surname><given-names>Wulf D.</given-names></name><name><surname>O’Shea</surname><given-names>Mark</given-names></name></person-group><article-title>Annotated checklist of the recent and extinct pythons (Serpentes, Pythonidae), with notes on nomenclature, taxonomy, and distribution</article-title><source>Zookeys</source><day>4</day><month>11</month><year>2010</year><volume>2010</volume><issue>66</issue><fpage>29</fpage><lpage>80</lpage><pub-id pub-id-type="doi">10.3897/zookeys.66.683</pub-id></mixed-citation></tp:treatment-meta><tp:nomenclature><tp:taxon-name>
                                <tp:taxon-name-part taxon-name-part-type="genus">Morelia</tp:taxon-name-part>
                                <tp:taxon-name-part taxon-name-part-type="species">spilota</tp:taxon-name-part>
                                <tp:taxon-name-part taxon-name-part-type="subspecies">variegata</tp:taxon-name-part>
                            </tp:taxon-name><tp:taxon-authority>Gray, 1842</tp:taxon-authority></tp:nomenclature><tp:treatment-sec sec-type="Remarks"><title>Remarks:</title><p>Prior to (<xref ref-type="bibr" rid="B141">Wells and Wellington (1984</xref>, <xref ref-type="bibr" rid="B142">1985</xref>), this name comprised all the taxa now recognized at subspecific rank, excluding the nominate subspecies and <tp:taxon-name>Morelia spilota imbricata</tp:taxon-name>, but including the New Guinean populations. Now <tp:taxon-name>Morelia spilota variegata</tp:taxon-name> is taxonomically restricted to Northern Australia (<xref ref-type="bibr" rid="B66">Kend 1997</xref>, <xref ref-type="bibr" rid="B80">Mense 2006</xref>).</p></tp:treatment-sec></tp:taxon-treatment></tp:taxon-treatment><tp:taxon-treatment><tp:treatment-meta><mixed-citation publication-type="journal"><person-group><name><surname>Schleip</surname><given-names>Wulf D.</given-names></name><name><surname>O’Shea</surname><given-names>Mark</given-names></name></person-group><article-title>Annotated checklist of the recent and extinct pythons (Serpentes, Pythonidae), with notes on nomenclature, taxonomy, and distribution</article-title><source>Zookeys</source><day>4</day><month>11</month><year>2010</year><volume>2010</volume><issue>66</issue><fpage>29</fpage><lpage>80</lpage><pub-id pub-id-type="doi">10.3897/zookeys.66.683</pub-id></mixed-citation></tp:treatment-meta><tp:nomenclature><tp:taxon-name>
                            <tp:taxon-name-part taxon-name-part-type="genus">Morelia</tp:taxon-name-part>
                            <tp:taxon-name-part taxon-name-part-type="species">tracyae</tp:taxon-name-part>
                        </tp:taxon-name><tp:taxon-authority>Harvey et al., 2000</tp:taxon-authority></tp:nomenclature><tp:treatment-sec sec-type="Synonyms"><title>Synonyms:</title><p><tp:taxon-name>Australiasis tracyae</tp:taxon-name> (Harvey et al.) – <xref ref-type="bibr" rid="B56">Hoser 2004</xref>, <xref ref-type="bibr" rid="B57">2009</xref> (APP8, see introduction)</p><p><tp:taxon-name>Morelia tracyae</tp:taxon-name> Harvey et al. – <xref ref-type="bibr" rid="B52">Henderson and Powell 2007</xref></p></tp:treatment-sec><tp:treatment-sec sec-type="Holotype"><title>Holotype:</title><p>UTA 44473.</p></tp:treatment-sec><tp:treatment-sec sec-type="Type locality"><title>Type locality:</title><p>Tobelo, Halmahera, Maluku (=Moluccas), Indonesia.</p></tp:treatment-sec></tp:taxon-treatment><tp:taxon-treatment><tp:treatment-meta><mixed-citation publication-type="journal"><person-group><name><surname>Schleip</surname><given-names>Wulf D.</given-names></name><name><surname>O’Shea</surname><given-names>Mark</given-names></name></person-group><article-title>Annotated checklist of the recent and extinct pythons (Serpentes, Pythonidae), with notes on nomenclature, taxonomy, and distribution</article-title><source>Zookeys</source><day>4</day><month>11</month><year>2010</year><volume>2010</volume><issue>66</issue><fpage>29</fpage><lpage>80</lpage><pub-id pub-id-type="doi">10.3897/zookeys.66.683</pub-id></mixed-citation></tp:treatment-meta><tp:nomenclature><tp:taxon-name>
                            <tp:taxon-name-part taxon-name-part-type="genus">Morelia</tp:taxon-name-part>
                            <tp:taxon-name-part taxon-name-part-type="species">viridis</tp:taxon-name-part>
                        </tp:taxon-name><tp:taxon-authority>(Schlegel, 1872)</tp:taxon-authority></tp:nomenclature><tp:treatment-sec sec-type="Synonyms"><title>Synonyms:</title><p><tp:taxon-name>Chondropython viridis</tp:taxon-name> (Schlegel) – <xref ref-type="bibr" rid="B55">Hoser 2000</xref> (part)</p><p><tp:taxon-name>Chondropython viridis viridis</tp:taxon-name> (Schlegel) – <xref ref-type="bibr" rid="B56">Hoser 2004</xref> (part)</p><p><tp:taxon-name>Chondropython viridis shireenae</tp:taxon-name> Hoser, 2004</p><p><tp:taxon-name>Morelia viridis</tp:taxon-name> (Schlegel) – <xref ref-type="bibr" rid="B52">Henderson and Powell 2007</xref></p></tp:treatment-sec><tp:treatment-sec sec-type="Distribution"><title>Distribution:</title><p>see <xref ref-type="bibr" rid="B151">Wilson and Heinsohn (2007)</xref></p></tp:treatment-sec><tp:treatment-sec sec-type="Remarks"><title>Remarks:</title><p><xref ref-type="bibr" rid="B102">Rawlings and Donnellan (2003)</xref> found molecular evidence for cryptic diversity within <tp:taxon-name>Morelia viridis</tp:taxon-name>, resulting in two genetically distinct races. The type locality for <tp:taxon-name>Morelia viridis</tp:taxon-name> is Aru Island, which applies to the “southern lineage”, <!--PageBreak-->including Australian specimens (<xref ref-type="bibr" rid="B102">Rawlings and Donnellan 2003</xref>) (also see <tp:taxon-name>Chondropython azureus</tp:taxon-name>). However, <xref ref-type="bibr" rid="B102">Rawlings and Donnellan (2003: 42)</xref> noted that “(…) the east/west limits of the distribution of the two lineages may not necessarily be at the extreme ends of the central cordillera or the island”, and hence, there may be even more lineages present. Finally, due to the absence of molecular genetic data from the holotype, the type locality Aru Island cannot definitely be confirmed.</p></tp:treatment-sec></tp:taxon-treatment><ref-list><ref id="B55"><mixed-citation xmlns:xlink="http://www.w3.org/1999/xlink" xlink:type="simple"><person-group><name name-style="western"><surname>Hoser</surname><given-names>RT</given-names></name></person-group> (<year>2000</year>) <article-title>A revision of the Australasian pythons.</article-title><source>Ophidia Review</source><volume>1</volume> (<source>1</source>): <fpage>7</fpage>–<lpage>27</lpage>. <ext-link ext-link-type="uri" xlink:href="http://www.smuggled.com/pytrsm1.pdf" xlink:type="simple">http://www.smuggled.com/pytrsm1.pdf</ext-link> [accessed 18.IV.2009].</mixed-citation></ref><ref id="B109"><mixed-citation xmlns:xlink="http://www.w3.org/1999/xlink" xlink:type="simple"><person-group><name name-style="western"><surname>Scanlon</surname><given-names>JD</given-names></name></person-group> (<year>2001</year>)<article-title> <italic>Montypythonoides</italic>: the Miocene snake <italic>Morelia riversleighensis</italic> (Smith and Plane, 1985) and the geographical origin of pythons.</article-title><source>Memoirs of the Association of Australasian Palaeontologists</source><volume>25</volume>:<fpage>1</fpage>-<lpage>35</lpage>.</mixed-citation></ref><ref id="B56"><mixed-citation xmlns:xlink="http://www.w3.org/1999/xlink" xlink:type="simple"><person-group><name name-style="western"><surname>Hoser</surname><given-names>RT</given-names></name></person-group> (<year>2004</year>)<article-title> A reclassification of the Pythoninae including the description of two new genera, two new species and nine new subspecies.</article-title><source>Crocodilian – Journal of the Victorian Association of Amateur Herpetologists 4 (3): 31–37 and</source><volume>4</volume> (<issue>4</issue>):<fpage>21</fpage>-<lpage>40</lpage>.</mixed-citation></ref><ref id="B48"><mixed-citation xmlns:xlink="http://www.w3.org/1999/xlink" xlink:type="simple"><person-group><name name-style="western"><surname>Harvey</surname><given-names>MB</given-names></name><name name-style="western"><surname>Barker</surname><given-names>DG</given-names></name><name name-style="western"><surname>Ammerman</surname><given-names>LK</given-names></name><name name-style="western"><surname>Chippindale</surname><given-names>PT</given-names></name></person-group> (<year>2000</year>)<article-title> Systematics of pythons of the <italic>Morelia amethistina</italic> Complex (Serpentes: Boidae) with the description of three new species.</article-title><source>Herpetological Monographs</source><volume>14</volume>:<fpage>139</fpage>-<lpage>185</lpage>.<!--PageBreak--></mixed-citation></ref><ref id="B46"><mixed-citation xmlns:xlink="http://www.w3.org/1999/xlink" xlink:type="simple"><person-group><name name-style="western"><surname>Günther</surname><given-names>A</given-names></name></person-group> (<year>1879</year>)<article-title> Notice of a collection of reptiles from islands of Torres Straits.</article-title><source>Annals and Magazine of Natural History</source><volume>5</volume> (<issue>3</issue>):<fpage>84</fpage>-<lpage>87</lpage>.</mixed-citation></ref><ref id="B82"><mixed-citation xmlns:xlink="http://www.w3.org/1999/xlink" xlink:type="simple"><person-group><name name-style="western"><surname>Meyer</surname><given-names>AB</given-names></name></person-group> (<year>1874</year>) <article-title>Eine Mitteilung von Hrn. Dr. Adolf Bernhard Meyer über die von ihm auf Neu-Guinea den Inseln Jobi, Mysore und Mafoor im Jahr 1873 gesammelten Amphibien.</article-title><source>Monatsberichte der königlich preussischen Akademie der Wissenschaften zu Berlin</source>, <fpage>128</fpage>–<lpage>140</lpage>.</mixed-citation></ref><ref id="B104"><mixed-citation xmlns:xlink="http://www.w3.org/1999/xlink" xlink:type="simple"><person-group><name name-style="western"><surname>Rawlings</surname><given-names>LH</given-names></name><name name-style="western"><surname>Rabosky</surname><given-names>DL</given-names></name><name name-style="western"><surname>Donnellan</surname><given-names>SC</given-names></name><name name-style="western"><surname>Hutchinson</surname><given-names>MN</given-names></name></person-group> (<year>2008</year>)<article-title> Python phylogenetics: inference from morphology and mitochondrial DNA.</article-title><source>Biological Journal of the Linnean Society</source><volume>93</volume>:<fpage>603</fpage>-<lpage>619</lpage>.</mixed-citation></ref><ref id="B102"><mixed-citation xmlns:xlink="http://www.w3.org/1999/xlink" xlink:type="simple"><person-group><name name-style="western"><surname>Rawlings</surname><given-names>LH</given-names></name><name name-style="western"><surname>Donnellan</surname><given-names>SC</given-names></name></person-group> (<year>2003</year>)<article-title> Phylogeographic analysis of the green python, <italic>Morelia viridis</italic>, reveals cryptic diversity.</article-title><source>Molecular Phylogenetics and Evolution</source><volume>27</volume> (<issue>1</issue>):<fpage>36</fpage>-<lpage>44</lpage>.</mixed-citation></ref><ref id="B57"><mixed-citation xmlns:xlink="http://www.w3.org/1999/xlink" xlink:type="simple"><person-group><name name-style="western"><surname>Hoser</surname><given-names>RT</given-names></name></person-group> (<year>2009</year>) <article-title>Creationism and contrived science: A review of recent python systematics papers and the resolution of issues of taxonomy and nomenclature.</article-title><source>Australasian Journal of Herpetology</source><volume>2</volume>: <fpage>1</fpage>–<lpage>34</lpage>. <ext-link ext-link-type="uri" xlink:href="http://www.smuggled.com/AJHI2.pdf" xlink:type="simple">http://www.smuggled.com/AJHI2.pdf</ext-link> [accessed 12.IV.2009].</mixed-citation></ref><ref id="B70"><mixed-citation xmlns:xlink="http://www.w3.org/1999/xlink" xlink:type="simple"><person-group><name name-style="western"><surname>Kraus</surname><given-names>F</given-names></name><name name-style="western"><surname>Allison</surname><given-names>A</given-names></name></person-group> (<year>2004</year>)<article-title> New Records for reptiles and amphibians from Milne Bay Province, Papua New Guinea.</article-title><source>Herpetological Review</source><volume>34</volume> (<issue>4</issue>):<fpage>413</fpage>-<lpage>418</lpage>.</mixed-citation></ref><ref id="B121"><mixed-citation xmlns:xlink="http://www.w3.org/1999/xlink" xlink:type="simple"><person-group><name name-style="western"><surname>Smith</surname><given-names>MJ</given-names></name><name name-style="western"><surname>Plane</surname><given-names>M</given-names></name></person-group> (<year>1985</year>) <source>Pythonine snakes (Boidae) from the Miocene of Australia.</source><publisher-name>Bureau of Mineral Resources, Geology and Geophysics, Journal of Australian Geology &amp; Geophysics</publisher-name><volume>9</volume>: <fpage>191</fpage>–<lpage>195</lpage>.</mixed-citation></ref><ref id="B108"><mixed-citation xmlns:xlink="http://www.w3.org/1999/xlink" xlink:type="simple"><person-group><name name-style="western"><surname>Scanlon</surname><given-names>JD</given-names></name></person-group> (<year>1992</year>)<article-title> A new large Madtsoiid snake from the Miocene of the Northern Territory.</article-title><source>The Beagle, Records of the Northern Territory Museum of Arts and Sciences</source><volume>9</volume> (<issue>1</issue>):<fpage>49</fpage>-<lpage>60</lpage>.</mixed-citation></ref><ref id="B68"><mixed-citation xmlns:xlink="http://www.w3.org/1999/xlink" xlink:type="simple"><person-group><name name-style="western"><surname>Kluge</surname><given-names>AG</given-names></name></person-group> (<year>1993</year>)<article-title> <italic>Aspidites</italic> and the phylogeny of pythonine snakes.</article-title><source>Records of the Australian Museum Supplement</source><volume>19</volume>:<fpage>1</fpage>-<lpage>79</lpage>.</mixed-citation></ref><ref id="B52"><mixed-citation xmlns:xlink="http://www.w3.org/1999/xlink" xlink:type="simple"><person-group><name name-style="western"><surname>Henderson</surname><given-names>RW</given-names></name><name name-style="western"><surname>Powell</surname><given-names>R</given-names></name></person-group> (<year>2007</year>) <article-title>The biology of boas and pythons: a retrospective look to the future.</article-title> In: <person-group><name name-style="western"><surname>Henderson</surname><given-names>RW</given-names></name><name name-style="western"><surname>Powell</surname><given-names>R</given-names></name></person-group> (<role>Eds</role>) <source>Biology of the Boas and Pythons.</source><publisher-name>Eagle Mountain Publishing</publisher-name>, <publisher-loc>Utah, USA</publisher-loc>, <fpage>3</fpage>–<lpage>21</lpage>.</mixed-citation></ref><ref id="B37"><mixed-citation xmlns:xlink="http://www.w3.org/1999/xlink" xlink:type="simple"><person-group><name name-style="western"><surname>Flagle</surname><given-names>AR</given-names></name><name name-style="western"><surname>Stoops</surname><given-names>ED</given-names></name></person-group> (<year>2009</year>) <article-title>Black Python <italic>Morelia boeleni</italic></article-title>. <source>Frankfurt Contributions to Natural History No.26.</source><publisher-name>Chimaira</publisher-name>, <publisher-loc>Frankfurt am Main</publisher-loc>, <lpage>160</lpage> pp.</mixed-citation></ref><ref id="B8"><mixed-citation xmlns:xlink="http://www.w3.org/1999/xlink" xlink:type="simple"><person-group><name name-style="western"><surname>Austin</surname><given-names>CC</given-names></name><name name-style="western"><surname>Spataro</surname><given-names>M</given-names></name><name name-style="western"><surname>Peterson</surname><given-names>S</given-names></name><name name-style="western"><surname>Jordan</surname><given-names>J</given-names></name><name name-style="western"><surname>McVay</surname><given-names>JD</given-names></name></person-group> (<year>2009</year>)<article-title> Conservation genetics of Boelen’s python (<italic>Morelia boeleni</italic>) from New Guinea: reduced genetic diversity and divergence of captive and wild animals.</article-title><source>Conservation Genetics</source><volume>11</volume> (<issue>3</issue>):<fpage>889</fpage>-<lpage>896</lpage>.</mixed-citation></ref><ref id="B40"><mixed-citation xmlns:xlink="http://www.w3.org/1999/xlink" xlink:type="simple"><person-group><name name-style="western"><surname>Fyfe</surname><given-names>G</given-names></name></person-group> (<year>2007</year>) <article-title>Centralian Carpet Python. <italic>Morelia spilota bredli</italic> (Gow, 1981)</article-title>. In: <person-group><name name-style="western"><surname>Swan</surname><given-names>M</given-names></name></person-group> (<role>Ed</role>) <source>Keeping and Breeding Australian Pythons.</source><publisher-name>Mike Swan Herp. Books</publisher-name>, <publisher-loc>Lilydale, Victoria, Australia</publisher-loc>, <fpage>237</fpage>–<lpage>250</lpage>.</mixed-citation></ref><ref id="B6"><mixed-citation xmlns:xlink="http://www.w3.org/1999/xlink" xlink:type="simple"><person-group><name name-style="western"><surname>Augusteyn</surname><given-names>J</given-names></name></person-group> (<year>2004</year>) <article-title>Southerly range extension for the Amethistine python <italic>Morelia kinghorni</italic> (Squamata: Boidae) in Queensland.</article-title><source>Memoirs of the Queensland Museum</source> <volume>49</volume>(<issue>2</issue>): <lpage>602</lpage>.</mixed-citation></ref><ref id="B36"><mixed-citation xmlns:xlink="http://www.w3.org/1999/xlink" xlink:type="simple"><person-group><name name-style="western"><surname>Fearn</surname><given-names>S</given-names></name><name name-style="western"><surname>Trembath</surname><given-names>D</given-names></name></person-group> (<year>2006</year>)<article-title> Southern distribution limits and a translocated population of scrub python <italic>Morelia kinghorni</italic> (Serpentes: Pythonidae) in tropical Queensland.</article-title><source>Herpetofauna</source><volume>36</volume> (<issue>2</issue>):<fpage>85</fpage>-<lpage>87</lpage>.</mixed-citation></ref><ref id="B117"><mixed-citation xmlns:xlink="http://www.w3.org/1999/xlink" xlink:type="simple"><person-group><name name-style="western"><surname>Smith</surname><given-names>LA</given-names></name></person-group> (<year>1981</year>)<article-title> A revision of the <italic>Liasis olivaceus</italic> species-group (Serpentes: Boidae).</article-title><source>Records of the Western Australian Museum</source><volume>9</volume> (<issue>2</issue>):<fpage>227</fpage>-<lpage>233</lpage>.</mixed-citation></ref><ref id="B90"><mixed-citation xmlns:xlink="http://www.w3.org/1999/xlink" xlink:type="simple"><person-group><name name-style="western"><surname>Pearson</surname><given-names>D</given-names></name><name name-style="western"><surname>Shine</surname><given-names>R</given-names></name><name name-style="western"><surname>How</surname><given-names>R</given-names></name></person-group> (<year>2002</year>)<article-title> Sex-specific niche partitioning and sexual size dimorphism in Australian pythons (<italic>Morelia spilota imbricata</italic>).</article-title><source>Biological Journal of the Linnean Society</source><volume>77</volume>:<fpage>113</fpage>-<lpage>125</lpage>.</mixed-citation></ref><ref id="B80"><mixed-citation xmlns:xlink="http://www.w3.org/1999/xlink" xlink:type="simple"><person-group><name name-style="western"><surname>Mense</surname><given-names>M</given-names></name></person-group> (<year>2006</year>) <source>Rautenpythons.</source><publisher-name>Natur und Tier Verlag</publisher-name>. <publisher-loc>Münster, Germany</publisher-loc>, <lpage>208</lpage> pp.</mixed-citation></ref><ref id="B129"><mixed-citation xmlns:xlink="http://www.w3.org/1999/xlink" xlink:type="simple"><person-group><name name-style="western"><surname>Swan M</surname><given-names>(Ed)</given-names></name></person-group> (<year>2007</year>) <source>Keeping and Breeding Australian Pythons.</source><publisher-name>Mike Swan Herp Books</publisher-name>, <publisher-loc>Lilydale, Victoria, Australia</publisher-loc>, <lpage>336</lpage> pp.</mixed-citation></ref><ref id="B132"><mixed-citation xmlns:xlink="http://www.w3.org/1999/xlink" xlink:type="simple"><person-group><name name-style="western"><surname>Tedford</surname><given-names>RH</given-names></name></person-group> (<year>1967</year>)<article-title> Fossil mammals from the Tertiary Carl Creek Limestone, northerwestern Queensland.</article-title><source>Bureau of Mineral Resources, Australia Bulletin</source><volume>92</volume>:<fpage>217</fpage>-<lpage>236</lpage>.</mixed-citation></ref><ref id="B13"><mixed-citation xmlns:xlink="http://www.w3.org/1999/xlink" xlink:type="simple"><person-group><name name-style="western"><surname>Barker</surname><given-names>DG</given-names></name><name name-style="western"><surname>Barker</surname><given-names>TM</given-names></name></person-group> (<year>1999</year>)<article-title> A tapestry of Carpet Pythons.</article-title><source>Reptiles(US), May</source><volume>1999</volume>:<fpage>48</fpage>-<lpage>71</lpage>.</mixed-citation></ref><ref id="B86"><mixed-citation xmlns:xlink="http://www.w3.org/1999/xlink" xlink:type="simple"><person-group><name name-style="western"><surname>O’Shea</surname><given-names>M</given-names></name></person-group> (<year>2007</year>) <source>Boas and Pythons of the World.</source><publisher-name>New Holland</publisher-name>, <publisher-loc>London</publisher-loc>, <lpage>160</lpage> pp.</mixed-citation></ref><ref id="B141"><mixed-citation xmlns:xlink="http://www.w3.org/1999/xlink" xlink:type="simple"><person-group><name name-style="western"><surname>Wells</surname><given-names>RW</given-names></name><name name-style="western"><surname>Wellington</surname><given-names>CR</given-names></name></person-group> (<year>1984</year>)<article-title> A synopsis of the Class Reptilia in Australia.</article-title><source>Australian Journal of Herpetology</source><volume>1</volume> (<issue>3–4</issue>):<fpage>73</fpage>-<lpage>129</lpage>.</mixed-citation></ref><ref id="B142"><mixed-citation xmlns:xlink="http://www.w3.org/1999/xlink" xlink:type="simple"><person-group><name name-style="western"><surname>Wells</surname><given-names>RW</given-names></name><name name-style="western"><surname>Wellington</surname><given-names>CR</given-names></name></person-group> (<year>1985</year>)<article-title> A classification of the Amphibia and Reptilia of Australia.</article-title><source>Australian Journal of Herpetology Supplement Series</source><volume>1</volume>:<fpage>1</fpage>-<lpage>61</lpage>.</mixed-citation></ref><ref id="B66"><mixed-citation xmlns:xlink="http://www.w3.org/1999/xlink" xlink:type="simple"><person-group><name name-style="western"><surname>Kend</surname><given-names>BA</given-names></name></person-group> (<year>1997</year>) <article-title>Pythons of Australia.</article-title><person-group><name name-style="western"><surname>Schuett</surname><given-names>GW</given-names></name><name name-style="western"><surname>Schuett</surname><given-names>LW</given-names></name></person-group> (<role>Eds</role>) <publisher-name>Canyonlands Publishing</publisher-name>, <publisher-loc>Provo, Utah, USA</publisher-loc>, <lpage>206</lpage> pp.</mixed-citation></ref><ref id="B151"><mixed-citation xmlns:xlink="http://www.w3.org/1999/xlink" xlink:type="simple"><person-group><name name-style="western"><surname>Wilson</surname><given-names>D</given-names></name><name name-style="western"><surname>Heinsohn</surname><given-names>R</given-names></name></person-group> (<year>2007</year>)<article-title> Geographic range, population structure and conservation status of the green python (<italic>Morelia viridis</italic>), a popular snake in the captive pet trade.</article-title><source>Australian Journal of Zoology</source><volume>55</volume>:<fpage>147</fpage>-<lpage>154</lpage>.</mixed-citation></ref></ref-list></tp:taxon-treatment>
