# Supplementary material for: Annotated checklist of the recent and extinct pythons (Serpentes, Pythonidae), with notes on nomenclature, taxonomy, and distribution
Source: Zookeys. 2010 Nov 4;(66):29–80. doi: 10.3897/zookeys.66.683 (PMC3088416; doi:10.3897/zookeys.66.683)
Supplement: XML Treatment for Python [file zookeys.66.683-treatment97.xml]

<!DOCTYPE tp:taxon-treatment
  PUBLIC "-//TaxonX//DTD Taxonomic Treatment Publishing DTD v0 20100105//EN" "tax-treatment-NSO.dtd">
<tp:taxon-treatment xmlns:tp="http://www.plazi.org/taxpub"><tp:treatment-meta><mixed-citation publication-type="journal"><person-group><name><surname>Schleip</surname><given-names>Wulf D.</given-names></name><name><surname>O’Shea</surname><given-names>Mark</given-names></name></person-group><article-title>Annotated checklist of the recent and extinct pythons (Serpentes, Pythonidae), with notes on nomenclature, taxonomy, and distribution</article-title><source>Zookeys</source><day>4</day><month>11</month><year>2010</year><volume>2010</volume><issue>66</issue><fpage>29</fpage><lpage>80</lpage><pub-id pub-id-type="doi">10.3897/zookeys.66.683</pub-id></mixed-citation></tp:treatment-meta><tp:nomenclature><label>Genus</label><tp:taxon-name>
                        <tp:taxon-name-part taxon-name-part-type="genus">Python</tp:taxon-name-part>
                    </tp:taxon-name><tp:taxon-authority>Daudin, 1803</tp:taxon-authority></tp:nomenclature><tp:treatment-sec sec-type="Synonyms"><title>Synonyms:</title><p><tp:taxon-name>Aspidoboa</tp:taxon-name> Sauvage, 1884 – <xref ref-type="bibr" rid="B56">Hoser 2004</xref></p><p><tp:taxon-name>Helionomus</tp:taxon-name> Gray – <xref ref-type="bibr" rid="B56">Hoser 2004</xref> (incorrect subsequent spelling, APP4)</p><p><tp:taxon-name>Shireenhoserus</tp:taxon-name> Hoser, 2004 (junior synonym of <tp:taxon-name>Enygrus</tp:taxon-name> Wagler)</p></tp:treatment-sec><tp:treatment-sec sec-type="Distribution"><title>Distribution:</title><p><xref ref-type="bibr" rid="B50">Head (2005)</xref> reported remains of an indeterminate python from Miocene-age strata of the Siwalik Group of Pakistan. From the known distribution of extant species, this is likely to be a species of <tp:taxon-name>Python</tp:taxon-name>.</p></tp:treatment-sec><tp:treatment-sec sec-type="Remarks"><title>Remarks:</title><p><xref ref-type="bibr" rid="B56">Hoser (2004)</xref> split this genus into several genera, e.g., <tp:taxon-name>Aspidoboa</tp:taxon-name> Sauvage (for <italic>breitensteini</italic>, <italic>brongersmai</italic>, and <italic>curtus</italic>), <tp:taxon-name>Broghammerus</tp:taxon-name> Hoser (for <italic>reticulatus</italic>), and <tp:taxon-name>Shireenhoserus</tp:taxon-name> Hoser (for <italic>anchietae</italic> and <italic>regius</italic>). However, <xref ref-type="bibr" rid="B56">Hoser (2004)</xref> overlooked <tp:taxon-name>Enygrus</tp:taxon-name> Wagler, 1830 (also see <xref ref-type="bibr" rid="B76">McDowell 1979: 9–10, 28</xref>), which makes <tp:taxon-name>Shireenhoserus</tp:taxon-name> a subjective junior synonym of <tp:taxon-name>Enygrus</tp:taxon-name> Wagler. He further intended to resurrect <tp:taxon-name>Heleionomus</tp:taxon-name> Gray, 1842 (for <italic>sebae</italic> and <italic>natalensis</italic>) but spelt the name as “<tp:taxon-name>Helionomus</tp:taxon-name>”. This constitutes an incorrect subsequent spelling (APP4), although the name <tp:taxon-name>Helionomus</tp:taxon-name> was already listed in <xref ref-type="bibr" rid="B43">Gray 1841</xref> but is considered a <italic>nomen nudum</italic> (see remarks for <tp:taxon-name>Heleionomus</tp:taxon-name>). Only <italic>molurus</italic> and <italic>bivittatus</italic> would have remained within <tp:taxon-name>Python</tp:taxon-name>. Evidence from genetic studies reveal that with the exception of <italic>reticulatus</italic> and <italic>timoriensis</italic>, which were placed into <tp:taxon-name>Broghammerus</tp:taxon-name> (see comments there) by <xref ref-type="bibr" rid="B104">Rawlings et al. (2008)</xref>, no further splitting of the clade <tp:taxon-name>Python</tp:taxon-name> is indicated. Furthermore, the phylogenetic relationships of several species (e.g., <italic>regius</italic> and <italic>anchietae</italic>, <italic>molurus</italic> and <italic>bivittatus</italic>, and <italic>sebae</italic> and <italic>natalensis</italic>) have not been fully resolved (e.g., <xref ref-type="bibr" rid="B33">Douglas et al. 2010: fig. 4-6</xref>). Other groups (e.g. the <italic>curtus</italic>-group <italic>sensu lato</italic>) are currently under study.</p></tp:treatment-sec><tp:taxon-treatment><tp:treatment-meta><mixed-citation publication-type="journal"><person-group><name><surname>Schleip</surname><given-names>Wulf D.</given-names></name><name><surname>O’Shea</surname><given-names>Mark</given-names></name></person-group><article-title>Annotated checklist of the recent and extinct pythons (Serpentes, Pythonidae), with notes on nomenclature, taxonomy, and distribution</article-title><source>Zookeys</source><day>4</day><month>11</month><year>2010</year><volume>2010</volume><issue>66</issue><fpage>29</fpage><lpage>80</lpage><pub-id pub-id-type="doi">10.3897/zookeys.66.683</pub-id></mixed-citation></tp:treatment-meta><tp:nomenclature><tp:taxon-name>
                            <tp:taxon-name-part taxon-name-part-type="genus">Python</tp:taxon-name-part>
                            <tp:taxon-name-part taxon-name-part-type="species">anchietae</tp:taxon-name-part>
                        </tp:taxon-name><tp:taxon-authority>Bocage, 1887</tp:taxon-authority></tp:nomenclature><tp:treatment-sec sec-type="Synonyms"><title>Synonyms:</title><p><tp:taxon-name>Shireenhoserus anchietae</tp:taxon-name> (Bocage) – <xref ref-type="bibr" rid="B56">Hoser 2004</xref> (junior synonym of <tp:taxon-name>Enygrus</tp:taxon-name> Wagler).</p><p><tp:taxon-name>Python anchietae</tp:taxon-name> Bocage – <xref ref-type="bibr" rid="B52">Henderson and Powell 2007</xref></p></tp:treatment-sec></tp:taxon-treatment><tp:taxon-treatment><tp:treatment-meta><mixed-citation publication-type="journal"><person-group><name><surname>Schleip</surname><given-names>Wulf D.</given-names></name><name><surname>O’Shea</surname><given-names>Mark</given-names></name></person-group><article-title>Annotated checklist of the recent and extinct pythons (Serpentes, Pythonidae), with notes on nomenclature, taxonomy, and distribution</article-title><source>Zookeys</source><day>4</day><month>11</month><year>2010</year><volume>2010</volume><issue>66</issue><fpage>29</fpage><lpage>80</lpage><pub-id pub-id-type="doi">10.3897/zookeys.66.683</pub-id></mixed-citation></tp:treatment-meta><tp:nomenclature><tp:taxon-name>
                            <tp:taxon-name-part taxon-name-part-type="genus">Python</tp:taxon-name-part>
                          	<tp:taxon-name-part taxon-name-part-type="species">bivittatus</tp:taxon-name-part>
                        </tp:taxon-name><tp:taxon-authority>(Kuhl, 1820)</tp:taxon-authority></tp:nomenclature><tp:treatment-sec sec-type="Distribution"><title>Distribution:</title><p>See <xref ref-type="bibr" rid="B45">Greene et al. (2007)</xref>, <xref ref-type="bibr" rid="B122">Snow et al. (2007)</xref>, <xref ref-type="bibr" rid="B98">Pyron et al. (2008)</xref>, and <xref ref-type="bibr" rid="B16">Barker and Barker (2009)</xref> for notes on introduced populations in Florida, USA. For distribution in Nepal, see <xref ref-type="bibr" rid="B85">O’Shea (1998)</xref>, for distribution in Asia see<!--PageBreak--> <xref ref-type="bibr" rid="B89">Pauwels et al. (2003)</xref>, (<xref ref-type="bibr" rid="B15">Barker and Barker (2008</xref>, <xref ref-type="bibr" rid="B17">2010</xref>). <xref ref-type="bibr" rid="B17">Barker and Barker (2010)</xref> considered records of the occurrence of <italic>bivittatus</italic> in the Sichuan Province deviant due to complete isolation from the natural range of <italic>bivittatus</italic> and therefore excluded the province from the range of occurrence. Records from Sumatra and Borneo are believed to be incorrectly identified (<xref ref-type="bibr" rid="B47">Haile 1958</xref>, <xref ref-type="bibr" rid="B60">Groombridge and Luxmoore 1991</xref>).</p></tp:treatment-sec><tp:treatment-sec sec-type="Remarks"><title>Remarks:</title><p><xref ref-type="bibr" rid="B65">Jacobs et al. (2009)</xref> considered this taxon a valid species. Evidence for this placement was already provided by <xref ref-type="bibr" rid="B85">O’Shea (1998</xref>, <xref ref-type="bibr" rid="B86">2007)</xref> and <xref ref-type="bibr" rid="B15">Barker and Barker (2008)</xref> who pointed out that isolated populations of <italic>bivittatus</italic> do exist within the distributional range of <italic>molurus</italic> along the southern Nepalese border and in north-east India as reported from Assam by <xref ref-type="bibr" rid="B86">O’Shea (2007)</xref>. <xref ref-type="bibr" rid="B65">Jacobs et al. (2009)</xref> primarily referred to <xref ref-type="bibr" rid="B15">Barker and Barker (2008)</xref> when stating that the isolated populations appear to exist not only sympatrically but syntopically with <italic>molurus</italic> but maintain their own integrity by avoiding interbreeding. However, O’Shea (pers. obs.) has observed the species inhabiting different habitats. <tp:taxon-name>Python molurus</tp:taxon-name> appears to occur in dry sandy woodland whereas <italic>bivittatus</italic> prefers riverine forests and flooded grasslands. O’Shea had not observed the two species occurring sympatrically or syntopically. <xref ref-type="bibr" rid="B65">Jacobs et al. (2009: 12</xref>) stated that de <xref ref-type="bibr" rid="B107">Rooij (1917)</xref> had assumed the type locality of <xref ref-type="bibr" rid="B69">Kuhl’s (1820)</xref> concept of <italic>bivittatus,</italic> which was based on unverified pictures by Seba, to be in Indochina rather than in the Sundaland and that the populations occurring between China and Java may be considered <tp:taxon-name>Python molurus sondaica</tp:taxon-name> (sic) <xref ref-type="bibr" rid="B144">Werner 1899</xref>. Nevertheless, according to Jacobson et al (2009), <xref ref-type="bibr" rid="B81">Mertens (1930)</xref> fixed the type locality to Java without the designation of a neotype, which has led to nomenclatural problems. <xref ref-type="bibr" rid="B81">Mertens (1930)</xref> as well as (<xref ref-type="bibr" rid="B145">Werner (1909</xref>, <xref ref-type="bibr" rid="B146">1930</xref>) and <xref ref-type="bibr" rid="B95">Pope (1935)</xref> assumed that <xref ref-type="bibr" rid="B111">Schlegel (1837)</xref> rather than <xref ref-type="bibr" rid="B69">Kuhl (1820)</xref> had introduced the name <italic>bivittatus</italic>. According to <xref ref-type="bibr" rid="B65">Jacobs et al. (2009)</xref>, <xref ref-type="bibr" rid="B81">Mertens (1930)</xref> was aware that Schlegel’s (1837) composite concept of <tp:taxon-name>Python bivittatus</tp:taxon-name> included several python taxa, namely those from India (<tp:taxon-name>Python molurus</tp:taxon-name>) and from Africa (<tp:taxon-name>Python sebae</tp:taxon-name>), respectively.</p></tp:treatment-sec><tp:taxon-treatment><tp:treatment-meta><mixed-citation publication-type="journal"><person-group><name><surname>Schleip</surname><given-names>Wulf D.</given-names></name><name><surname>O’Shea</surname><given-names>Mark</given-names></name></person-group><article-title>Annotated checklist of the recent and extinct pythons (Serpentes, Pythonidae), with notes on nomenclature, taxonomy, and distribution</article-title><source>Zookeys</source><day>4</day><month>11</month><year>2010</year><volume>2010</volume><issue>66</issue><fpage>29</fpage><lpage>80</lpage><pub-id pub-id-type="doi">10.3897/zookeys.66.683</pub-id></mixed-citation></tp:treatment-meta><tp:nomenclature><tp:taxon-name>
                                <tp:taxon-name-part taxon-name-part-type="genus">Python</tp:taxon-name-part>
                                <tp:taxon-name-part taxon-name-part-type="species">bivittatus</tp:taxon-name-part>
                                <tp:taxon-name-part taxon-name-part-type="subspecies">bivittatus</tp:taxon-name-part>
                            </tp:taxon-name><tp:taxon-authority>(Kuhl, 1820)</tp:taxon-authority></tp:nomenclature></tp:taxon-treatment><tp:taxon-treatment><tp:treatment-meta><mixed-citation publication-type="journal"><person-group><name><surname>Schleip</surname><given-names>Wulf D.</given-names></name><name><surname>O’Shea</surname><given-names>Mark</given-names></name></person-group><article-title>Annotated checklist of the recent and extinct pythons (Serpentes, Pythonidae), with notes on nomenclature, taxonomy, and distribution</article-title><source>Zookeys</source><day>4</day><month>11</month><year>2010</year><volume>2010</volume><issue>66</issue><fpage>29</fpage><lpage>80</lpage><pub-id pub-id-type="doi">10.3897/zookeys.66.683</pub-id></mixed-citation></tp:treatment-meta><tp:nomenclature><tp:taxon-name>
                                <tp:taxon-name-part taxon-name-part-type="genus">Python</tp:taxon-name-part>
                                <tp:taxon-name-part taxon-name-part-type="species">bivittatus</tp:taxon-name-part>
                                <tp:taxon-name-part taxon-name-part-type="subspecies">progschai</tp:taxon-name-part>
                            </tp:taxon-name><tp:taxon-authority>Jacobs et al., 2009</tp:taxon-authority><tp:taxon-status xmlns:xlink="http://www.w3.org/1999/xlink" xlink:type="simple">[subspecies inquirenda, APP7]</tp:taxon-status></tp:nomenclature><tp:treatment-sec sec-type="Holotype"><title>Holotype:</title><p>ZFMK 87481, subadult male from SW-Sulawesi.</p></tp:treatment-sec><tp:treatment-sec sec-type="Type locality"><title>Type locality:</title><p>Known only from the southwest of Sulawesi.</p></tp:treatment-sec><tp:treatment-sec sec-type="Remarks"><title>Remarks:</title><p><xref ref-type="bibr" rid="B65">Jacobs et al. (2009)</xref> separated this subspecies from the nominate form by its generally smaller size (up to 240 cm in TL), up to 50% smaller egg size, and the smaller size of the neonates as well as by slightly different patterning and scale counts.</p></tp:treatment-sec></tp:taxon-treatment></tp:taxon-treatment><tp:taxon-treatment><tp:treatment-meta><mixed-citation publication-type="journal"><person-group><name><surname>Schleip</surname><given-names>Wulf D.</given-names></name><name><surname>O’Shea</surname><given-names>Mark</given-names></name></person-group><article-title>Annotated checklist of the recent and extinct pythons (Serpentes, Pythonidae), with notes on nomenclature, taxonomy, and distribution</article-title><source>Zookeys</source><day>4</day><month>11</month><year>2010</year><volume>2010</volume><issue>66</issue><fpage>29</fpage><lpage>80</lpage><pub-id pub-id-type="doi">10.3897/zookeys.66.683</pub-id></mixed-citation></tp:treatment-meta><tp:nomenclature><tp:taxon-name>
                            <tp:taxon-name-part taxon-name-part-type="genus">Python</tp:taxon-name-part>
                            <tp:taxon-name-part taxon-name-part-type="species">breitensteini</tp:taxon-name-part>
                        </tp:taxon-name><tp:taxon-authority>Steindachner, 1880</tp:taxon-authority></tp:nomenclature><tp:treatment-sec sec-type="Synonyms"><title>Synonyms:</title><p><tp:taxon-name>Python breitensteini</tp:taxon-name> Steindachner – Keoghet al. 2001</p><p><!--PageBreak--><tp:taxon-name>Aspidoboa breitensteini</tp:taxon-name> (Steindachner) – <xref ref-type="bibr" rid="B56">Hoser 2004</xref></p><p><tp:taxon-name>Python breitensteini</tp:taxon-name> Steindachner – <xref ref-type="bibr" rid="B52">Henderson and Powell 2007</xref></p></tp:treatment-sec><tp:treatment-sec sec-type="Remarks"><title>Remarks:</title><p>Elevated to specific rank by <xref ref-type="bibr" rid="B67">Keogh et al. (2001)</xref>.</p></tp:treatment-sec></tp:taxon-treatment><tp:taxon-treatment><tp:treatment-meta><mixed-citation publication-type="journal"><person-group><name><surname>Schleip</surname><given-names>Wulf D.</given-names></name><name><surname>O’Shea</surname><given-names>Mark</given-names></name></person-group><article-title>Annotated checklist of the recent and extinct pythons (Serpentes, Pythonidae), with notes on nomenclature, taxonomy, and distribution</article-title><source>Zookeys</source><day>4</day><month>11</month><year>2010</year><volume>2010</volume><issue>66</issue><fpage>29</fpage><lpage>80</lpage><pub-id pub-id-type="doi">10.3897/zookeys.66.683</pub-id></mixed-citation></tp:treatment-meta><tp:nomenclature><tp:taxon-name>
                            <tp:taxon-name-part taxon-name-part-type="genus">Python</tp:taxon-name-part>
                            <tp:taxon-name-part taxon-name-part-type="species">brongersmai</tp:taxon-name-part>
                        </tp:taxon-name><tp:taxon-authority>Stull, 1938</tp:taxon-authority></tp:nomenclature><tp:treatment-sec sec-type="Synonyms"><title>Synonyms:</title><p><tp:taxon-name>Python brongersmai</tp:taxon-name> Stull – Keoghet al. 2001</p><p><tp:taxon-name>Aspidoboa brongersmai</tp:taxon-name> (Stull) – <xref ref-type="bibr" rid="B56">Hoser 2004</xref></p><p><tp:taxon-name>Python brongersmai</tp:taxon-name> Stull – <xref ref-type="bibr" rid="B52">Henderson and Powell 2007</xref></p></tp:treatment-sec><tp:treatment-sec sec-type="Remarks"><title>Remarks:</title><p>Elevated to specific rank by <xref ref-type="bibr" rid="B67">Keogh et al. (2001)</xref>.</p></tp:treatment-sec></tp:taxon-treatment><tp:taxon-treatment><tp:treatment-meta><mixed-citation publication-type="journal"><person-group><name><surname>Schleip</surname><given-names>Wulf D.</given-names></name><name><surname>O’Shea</surname><given-names>Mark</given-names></name></person-group><article-title>Annotated checklist of the recent and extinct pythons (Serpentes, Pythonidae), with notes on nomenclature, taxonomy, and distribution</article-title><source>Zookeys</source><day>4</day><month>11</month><year>2010</year><volume>2010</volume><issue>66</issue><fpage>29</fpage><lpage>80</lpage><pub-id pub-id-type="doi">10.3897/zookeys.66.683</pub-id></mixed-citation></tp:treatment-meta><tp:nomenclature><tp:taxon-name>
                            <tp:taxon-name-part taxon-name-part-type="genus">Python</tp:taxon-name-part>
                            <tp:taxon-name-part taxon-name-part-type="species">curtus</tp:taxon-name-part>
                        </tp:taxon-name><tp:taxon-authority>Schlegel, 1872</tp:taxon-authority></tp:nomenclature><tp:treatment-sec sec-type="Synonyms"><title>Synonyms:</title><p><tp:taxon-name>Python curtus</tp:taxon-name> Schlegel – Keoghet al. 2001</p><p><tp:taxon-name>Aspidoboa curtus</tp:taxon-name> (Schlegel) – <xref ref-type="bibr" rid="B56">Hoser 2004</xref></p><p><tp:taxon-name>Python curtus</tp:taxon-name> Schlegel – <xref ref-type="bibr" rid="B52">Henderson and Powell 2007</xref></p></tp:treatment-sec><tp:treatment-sec sec-type="Remarks"><title>Remarks:</title><p>Elevated to specific rank by <xref ref-type="bibr" rid="B67">Keogh et al. (2001)</xref>.</p></tp:treatment-sec></tp:taxon-treatment><tp:taxon-treatment><tp:treatment-meta><mixed-citation publication-type="journal"><person-group><name><surname>Schleip</surname><given-names>Wulf D.</given-names></name><name><surname>O’Shea</surname><given-names>Mark</given-names></name></person-group><article-title>Annotated checklist of the recent and extinct pythons (Serpentes, Pythonidae), with notes on nomenclature, taxonomy, and distribution</article-title><source>Zookeys</source><day>4</day><month>11</month><year>2010</year><volume>2010</volume><issue>66</issue><fpage>29</fpage><lpage>80</lpage><pub-id pub-id-type="doi">10.3897/zookeys.66.683</pub-id></mixed-citation></tp:treatment-meta><tp:nomenclature><tp:taxon-name>
                            <tp:taxon-name-part taxon-name-part-type="genus">Python</tp:taxon-name-part>
                            <tp:taxon-name-part taxon-name-part-type="species">euboicus</tp:taxon-name-part>
                        </tp:taxon-name><tp:taxon-authority>Römer, 1870</tp:taxon-authority><tp:taxon-status xmlns:xlink="http://www.w3.org/1999/xlink" xlink:type="simple">[extinct species, considered nomen dubium by Rage 1984]</tp:taxon-status></tp:nomenclature><tp:treatment-sec sec-type="Synonyms"><title>Synonyms:</title><p><tp:taxon-name>Python Euboicus</tp:taxon-name> Römer, 1870</p><p><tp:taxon-name>Heteropython euboicus</tp:taxon-name> (Römer) – <xref ref-type="bibr" rid="B105">de Rochebrune 1880</xref></p><p><tp:taxon-name>Heteropython euboicus</tp:taxon-name> (Römer) – Kuhn 1939, 1963</p><p><tp:taxon-name>Python euboicus</tp:taxon-name> Römer – <xref ref-type="bibr" rid="B100">Rage 1984</xref></p></tp:treatment-sec><tp:treatment-sec sec-type="Holotype"><title>Holotype:</title><p>Fragment of the trunk portion of the vertebral column (25 vertebrae and ribs), left dentary. No accession number. According to <xref ref-type="bibr" rid="B130">Szyndlar (1991)</xref> the holotype is probably lost.</p></tp:treatment-sec><tp:treatment-sec sec-type="Type locality"><title>Type locality:</title><p>Kimi (Euboea, Greece), early Miocene (MN ?3).</p></tp:treatment-sec><tp:treatment-sec sec-type="Remarks"><title>Remarks:</title><p>See <xref ref-type="bibr" rid="B130">Szyndlar (1991)</xref> and <xref ref-type="bibr" rid="B131">Szyndlar and Rage (2003: 67–68)</xref> for further information.</p></tp:treatment-sec></tp:taxon-treatment><tp:taxon-treatment><tp:treatment-meta><mixed-citation publication-type="journal"><person-group><name><surname>Schleip</surname><given-names>Wulf D.</given-names></name><name><surname>O’Shea</surname><given-names>Mark</given-names></name></person-group><article-title>Annotated checklist of the recent and extinct pythons (Serpentes, Pythonidae), with notes on nomenclature, taxonomy, and distribution</article-title><source>Zookeys</source><day>4</day><month>11</month><year>2010</year><volume>2010</volume><issue>66</issue><fpage>29</fpage><lpage>80</lpage><pub-id pub-id-type="doi">10.3897/zookeys.66.683</pub-id></mixed-citation></tp:treatment-meta><tp:nomenclature><tp:taxon-name>
                            <tp:taxon-name-part taxon-name-part-type="genus">Python</tp:taxon-name-part>
                            <tp:taxon-name-part taxon-name-part-type="species">europaeus</tp:taxon-name-part>
                        </tp:taxon-name><tp:taxon-authority>Szyndlar &amp; Rage, 2003</tp:taxon-authority><tp:taxon-status xmlns:xlink="http://www.w3.org/1999/xlink" xlink:type="simple">[extinct species]</tp:taxon-status></tp:nomenclature><tp:treatment-sec sec-type="Synonyms"><title>Synonyms:</title><p><tp:taxon-name>Python</tp:taxon-name> sp. – <xref ref-type="bibr" rid="B99">Rage 1982</xref>; <xref ref-type="bibr" rid="B63">Ivanov 2000</xref>, <xref ref-type="bibr" rid="B64">2002</xref></p><p><tp:taxon-name>Python europaeus</tp:taxon-name> Szyndlar &amp; Rage, 2003</p></tp:treatment-sec><tp:treatment-sec sec-type="Holotype"><title>Holotype:</title><p>MNHN, VCO 29. One trunk vertebra.</p></tp:treatment-sec><tp:treatment-sec sec-type="Type locality"><title>Type locality:</title><p>Vieux Collonges (=Mont Ceindre), France, early/middle Miocene (MN 4/5).</p></tp:treatment-sec><tp:treatment-sec sec-type="Remarks"><title>Remarks:</title><p>See <xref ref-type="bibr" rid="B131">Szyndlar and Rage (2003: 68–72)</xref>, and <xref ref-type="bibr" rid="B101">Rage and Bailon (2005: 427–428)</xref> for further information.</p></tp:treatment-sec></tp:taxon-treatment><tp:taxon-treatment><tp:treatment-meta><mixed-citation publication-type="journal"><person-group><name><surname>Schleip</surname><given-names>Wulf D.</given-names></name><name><surname>O’Shea</surname><given-names>Mark</given-names></name></person-group><article-title>Annotated checklist of the recent and extinct pythons (Serpentes, Pythonidae), with notes on nomenclature, taxonomy, and distribution</article-title><source>Zookeys</source><day>4</day><month>11</month><year>2010</year><volume>2010</volume><issue>66</issue><fpage>29</fpage><lpage>80</lpage><pub-id pub-id-type="doi">10.3897/zookeys.66.683</pub-id></mixed-citation></tp:treatment-meta><tp:nomenclature><tp:taxon-name>
                            <tp:taxon-name-part taxon-name-part-type="genus">Python</tp:taxon-name-part>
                            <tp:taxon-name-part taxon-name-part-type="species">molurus</tp:taxon-name-part>
                        </tp:taxon-name><!--PageBreak--><tp:taxon-authority>(Linnaeus, 1758)</tp:taxon-authority></tp:nomenclature><tp:taxon-treatment><tp:treatment-meta><mixed-citation publication-type="journal"><person-group><name><surname>Schleip</surname><given-names>Wulf D.</given-names></name><name><surname>O’Shea</surname><given-names>Mark</given-names></name></person-group><article-title>Annotated checklist of the recent and extinct pythons (Serpentes, Pythonidae), with notes on nomenclature, taxonomy, and distribution</article-title><source>Zookeys</source><day>4</day><month>11</month><year>2010</year><volume>2010</volume><issue>66</issue><fpage>29</fpage><lpage>80</lpage><pub-id pub-id-type="doi">10.3897/zookeys.66.683</pub-id></mixed-citation></tp:treatment-meta><tp:nomenclature><tp:taxon-name>
                                <tp:taxon-name-part taxon-name-part-type="genus">Python</tp:taxon-name-part>
                                <tp:taxon-name-part taxon-name-part-type="species">molurus</tp:taxon-name-part>
                                <tp:taxon-name-part taxon-name-part-type="subspecies">molurus</tp:taxon-name-part>
                            </tp:taxon-name><tp:taxon-authority>(Linnaeus, 1758)</tp:taxon-authority></tp:nomenclature></tp:taxon-treatment><tp:taxon-treatment><tp:treatment-meta><mixed-citation publication-type="journal"><person-group><name><surname>Schleip</surname><given-names>Wulf D.</given-names></name><name><surname>O’Shea</surname><given-names>Mark</given-names></name></person-group><article-title>Annotated checklist of the recent and extinct pythons (Serpentes, Pythonidae), with notes on nomenclature, taxonomy, and distribution</article-title><source>Zookeys</source><day>4</day><month>11</month><year>2010</year><volume>2010</volume><issue>66</issue><fpage>29</fpage><lpage>80</lpage><pub-id pub-id-type="doi">10.3897/zookeys.66.683</pub-id></mixed-citation></tp:treatment-meta><tp:nomenclature><tp:taxon-name>
                                <tp:taxon-name-part taxon-name-part-type="genus">Python</tp:taxon-name-part>
                                <tp:taxon-name-part taxon-name-part-type="species">molurus</tp:taxon-name-part>
                                <tp:taxon-name-part taxon-name-part-type="subspecies">pimbura</tp:taxon-name-part>
                            </tp:taxon-name><tp:taxon-authority>(Deraniyagala, 1945)</tp:taxon-authority><tp:taxon-status xmlns:xlink="http://www.w3.org/1999/xlink" xlink:type="simple">[subspecies inquirenda, APP7]</tp:taxon-status></tp:nomenclature><tp:treatment-sec sec-type="Synonyms"><title>Synonyms:</title><p><tp:taxon-name>Python molurus molurus</tp:taxon-name> (Linnaeus) (part)</p><p><tp:taxon-name>Python molurus molurus</tp:taxon-name> – <xref ref-type="bibr" rid="B26">Constable 1949</xref></p><p><tp:taxon-name>Python molurus pimbura</tp:taxon-name> – <xref ref-type="bibr" rid="B32">Deraniyagala 1955</xref></p><p><tp:taxon-name>Python molurus molurus</tp:taxon-name> – <xref ref-type="bibr" rid="B125">Stimson 1969</xref></p></tp:treatment-sec><tp:treatment-sec sec-type="Distribution"><title>Distribution:</title><p>First reported from Nunavil (Thenmarachi), Jaffna Peninsula, Sri Lanka by <xref ref-type="bibr" rid="B1">Abyerami and Sivashanthini (2008)</xref>.</p></tp:treatment-sec><tp:treatment-sec sec-type="Remarks"><title>Remarks:</title><p><xref ref-type="bibr" rid="B56">Hoser (2004)</xref> resurrected this taxon from the synonymy of <tp:taxon-name>Python molurus molurus</tp:taxon-name> without providing reasons for this action. <xref ref-type="bibr" rid="B31">Deraniyagala (1945)</xref> separated the subspecies from <tp:taxon-name>Python molurus molurus</tp:taxon-name> based on lower subcaudal scale counts and the irregular shape of the lateral markings. Dorsal midbody scale rows and ventral scale counts overlap those of the nominate subspecies. <xref ref-type="bibr" rid="B26">Constable (1949: 124)</xref> did not follow this placement and synonymized this taxon with the nominate subspecies, which was followed by <xref ref-type="bibr" rid="B125">Stimson (1969)</xref>. A second paper by <xref ref-type="bibr" rid="B32">Deraniyagala (1955: 6)</xref> provided a more detailed description of the subspecies. Therein, he stated that this taxon is also separated from the nominate form “in generally possessing three preoculars instead of two” or four as stated by <xref ref-type="bibr" rid="B138">Wall (1921: 47)</xref> for some Indian populations of the nominate form. There appears to be a range in preocular scale counts across India, from three in the northeast, to four in the north-center, and two in northwest (O’Shea pers. obs.) but this data, from only a few specimens, requires further verification. Contrary to his findings in 1945, <xref ref-type="bibr" rid="B32">Deraniyagala (1955)</xref> reports this taxon to have “more subcaudals” than the nominate form, obviously a typographic error according to the scale count data provided therein. It seems likely that subsequent workers overlooked this latter work, since neither <xref ref-type="bibr" rid="B125">Stimson (1969)</xref> nor <xref ref-type="bibr" rid="B75">McDiarmid et al. (1999)</xref> or <xref ref-type="bibr" rid="B52">Henderson and Powell (2007)</xref> cited it. Several subsequent workers accepted the placement to the synonymy of the nominate form, but no further studies have been conducted on the <italic>molurus</italic>-complex. However, besides the lower subcaudal scale counts and the higher number of preoculars, the pink surface of the head may also constitite a morphological difference. (<xref ref-type="bibr" rid="B19">Boulenger (1890</xref>, <xref ref-type="bibr" rid="B20">1893</xref>) and MA <xref ref-type="bibr" rid="B120">Smith (1943)</xref> recorded two preoculars for <tp:taxon-name>Python molurus</tp:taxon-name>, while <xref ref-type="bibr" rid="B138">Wall (1921)</xref> records three preoculars for specimens from Ceylon. Since Sri Lanka is a known biodiversity hot spot with a high level of endemism, this allopatric population may represent a cryptic species. Because of the evidence provided by <xref ref-type="bibr" rid="B32">Deraniyagala (1955)</xref>, these authors tentatively list this taxon as a valid subspecies and call for further research regarding its true status (APP7).</p></tp:treatment-sec></tp:taxon-treatment></tp:taxon-treatment><tp:taxon-treatment><tp:treatment-meta><mixed-citation publication-type="journal"><person-group><name><surname>Schleip</surname><given-names>Wulf D.</given-names></name><name><surname>O’Shea</surname><given-names>Mark</given-names></name></person-group><article-title>Annotated checklist of the recent and extinct pythons (Serpentes, Pythonidae), with notes on nomenclature, taxonomy, and distribution</article-title><source>Zookeys</source><day>4</day><month>11</month><year>2010</year><volume>2010</volume><issue>66</issue><fpage>29</fpage><lpage>80</lpage><pub-id pub-id-type="doi">10.3897/zookeys.66.683</pub-id></mixed-citation></tp:treatment-meta><tp:nomenclature><tp:taxon-name>
                            <tp:taxon-name-part taxon-name-part-type="genus">Python</tp:taxon-name-part>
                            <tp:taxon-name-part taxon-name-part-type="species">natalensis</tp:taxon-name-part>
                        </tp:taxon-name><tp:taxon-authority>A Smith, 1840</tp:taxon-authority></tp:nomenclature><tp:treatment-sec sec-type="Synonyms"><title>Synonyms:</title><p><tp:taxon-name>Python natalensis</tp:taxon-name> A Smith – Broadley 1999</p><p><tp:taxon-name>Helionomus natalensis</tp:taxon-name> (A Smith) – <xref ref-type="bibr" rid="B56">Hoser 2004</xref> (<italic>nomen nudum</italic>, also see remarks on <tp:taxon-name>Python</tp:taxon-name>)</p><p><tp:taxon-name>Python natalensis</tp:taxon-name> A Smith – <xref ref-type="bibr" rid="B52">Henderson and Powell 2007</xref></p></tp:treatment-sec><tp:treatment-sec sec-type="Distribution"><title>Distribution:</title><p>Notes on the distribution of this species can be found in <xref ref-type="bibr" rid="B2">Alexander (2007)</xref>.</p></tp:treatment-sec><tp:treatment-sec sec-type="Remarks"><title>Remarks:</title><p><xref ref-type="bibr" rid="B61">McDiarmid et al. (1999)</xref> refer to A. Smith 1833. According to <xref ref-type="bibr" rid="B21">Branch and Bauer (2005)</xref>, the name “<tp:taxon-name>Python Natalensis</tp:taxon-name>” already appeared in A. Smith (1833) as well as in A. Smith (1838) but without a description. The name appeared again in A. Smith (1840), but this time was accompanied by a plate. <xref ref-type="bibr" rid="B44">Gray (1842)</xref> also cites A. Smith (1840) as do <xref ref-type="bibr" rid="B21">Branch and Bauer (2005)</xref>. Elevated to specific rank by <xref ref-type="bibr" rid="B22">Broadley (1999)</xref>.</p></tp:treatment-sec></tp:taxon-treatment><tp:taxon-treatment><tp:treatment-meta><mixed-citation publication-type="journal"><person-group><name><surname>Schleip</surname><given-names>Wulf D.</given-names></name><name><surname>O’Shea</surname><given-names>Mark</given-names></name></person-group><article-title>Annotated checklist of the recent and extinct pythons (Serpentes, Pythonidae), with notes on nomenclature, taxonomy, and distribution</article-title><source>Zookeys</source><day>4</day><month>11</month><year>2010</year><volume>2010</volume><issue>66</issue><fpage>29</fpage><lpage>80</lpage><pub-id pub-id-type="doi">10.3897/zookeys.66.683</pub-id></mixed-citation></tp:treatment-meta><tp:nomenclature><tp:taxon-name>
                            <tp:taxon-name-part taxon-name-part-type="genus">Python</tp:taxon-name-part>
                            <tp:taxon-name-part taxon-name-part-type="species">regius</tp:taxon-name-part>
                        </tp:taxon-name><tp:taxon-authority>(Shaw, 1802)</tp:taxon-authority></tp:nomenclature><tp:treatment-sec sec-type="Synonyms"><title>Synonyms:</title><p><tp:taxon-name>Shireenhoserus regia</tp:taxon-name> (Shaw) – <xref ref-type="bibr" rid="B56">Hoser 2004</xref> (junior synonym of <tp:taxon-name>Enygrus</tp:taxon-name> Wagler).</p><p><tp:taxon-name>Python regius</tp:taxon-name> (Shaw) – <xref ref-type="bibr" rid="B52">Henderson and Powell 2007</xref></p></tp:treatment-sec><tp:treatment-sec sec-type="Remarks"><title>Remarks:</title><p>For notes on the natural history and distribution of this species, see <xref ref-type="bibr" rid="B14">Barker and Barker (2006)</xref>.</p></tp:treatment-sec></tp:taxon-treatment><tp:taxon-treatment><tp:treatment-meta><mixed-citation publication-type="journal"><person-group><name><surname>Schleip</surname><given-names>Wulf D.</given-names></name><name><surname>O’Shea</surname><given-names>Mark</given-names></name></person-group><article-title>Annotated checklist of the recent and extinct pythons (Serpentes, Pythonidae), with notes on nomenclature, taxonomy, and distribution</article-title><source>Zookeys</source><day>4</day><month>11</month><year>2010</year><volume>2010</volume><issue>66</issue><fpage>29</fpage><lpage>80</lpage><pub-id pub-id-type="doi">10.3897/zookeys.66.683</pub-id></mixed-citation></tp:treatment-meta><tp:nomenclature><tp:taxon-name>
                            <tp:taxon-name-part taxon-name-part-type="genus">Python</tp:taxon-name-part>
                            <tp:taxon-name-part taxon-name-part-type="species">sardus</tp:taxon-name-part>
                        </tp:taxon-name><tp:taxon-authority>(Portis, 1901)</tp:taxon-authority><tp:taxon-status xmlns:xlink="http://www.w3.org/1999/xlink" xlink:type="simple">[extinct species, nomen dubium]</tp:taxon-status></tp:nomenclature><tp:treatment-sec sec-type="Synonyms"><title>Synonyms:</title><p><tp:taxon-name>Paleopython sardus</tp:taxon-name> – <xref ref-type="bibr" rid="B96">Portis 1901</xref></p><p><tp:taxon-name>Paleryx sardus</tp:taxon-name> (Portis) – <xref ref-type="bibr" rid="B69">Kuhl 1963</xref></p><p>?<tp:taxon-name>Python sardus</tp:taxon-name> (Portis) – <xref ref-type="bibr" rid="B100">Rage 1984</xref></p></tp:treatment-sec><tp:treatment-sec sec-type="Holotype"><title>Holotype:</title><p>Articulated palatine and anterior pterygoid fragment (not traced).</p></tp:treatment-sec><tp:treatment-sec sec-type="Type locality"><title>Type locality:</title><p>Monte Albu (=Alba?)(Sardinia) Italy, middle Miocene (MN 6 or 7+8).</p></tp:treatment-sec><tp:treatment-sec sec-type="Remarks"><title>Remarks:</title><p><xref ref-type="bibr" rid="B131">Szyndlar and Rage (2003: 72–73)</xref> considered this name a <italic>nomen dubium</italic> as it is indistinguishable from other (extinct) <tp:taxon-name>Python</tp:taxon-name>.</p></tp:treatment-sec></tp:taxon-treatment><tp:taxon-treatment><tp:treatment-meta><mixed-citation publication-type="journal"><person-group><name><surname>Schleip</surname><given-names>Wulf D.</given-names></name><name><surname>O’Shea</surname><given-names>Mark</given-names></name></person-group><article-title>Annotated checklist of the recent and extinct pythons (Serpentes, Pythonidae), with notes on nomenclature, taxonomy, and distribution</article-title><source>Zookeys</source><day>4</day><month>11</month><year>2010</year><volume>2010</volume><issue>66</issue><fpage>29</fpage><lpage>80</lpage><pub-id pub-id-type="doi">10.3897/zookeys.66.683</pub-id></mixed-citation></tp:treatment-meta><tp:nomenclature><tp:taxon-name>
                            <tp:taxon-name-part taxon-name-part-type="genus">Python</tp:taxon-name-part>
                            <tp:taxon-name-part taxon-name-part-type="species">sebae</tp:taxon-name-part>
                        </tp:taxon-name><tp:taxon-authority>(Gmelin, 1788)</tp:taxon-authority></tp:nomenclature><tp:treatment-sec sec-type="Synonyms"><title>Synonyms:</title><p><tp:taxon-name>Helionomus sebae</tp:taxon-name> (Gmelin) – <xref ref-type="bibr" rid="B56">Hoser 2004</xref> (<italic>nomen nudum</italic>, also see remarks on <tp:taxon-name>Python</tp:taxon-name>)</p><p><tp:taxon-name>Python sebae</tp:taxon-name> (Gmelin) – <xref ref-type="bibr" rid="B52">Henderson and Powell 2007</xref></p></tp:treatment-sec><tp:treatment-sec sec-type="Remarks"><title>Remarks:</title><p>Elevated to specific rank by <xref ref-type="bibr" rid="B22">Broadley (1999)</xref>.<!--PageBreak--></p></tp:treatment-sec></tp:taxon-treatment><ref-list><ref id="B56"><mixed-citation xmlns:xlink="http://www.w3.org/1999/xlink" xlink:type="simple"><person-group><name name-style="western"><surname>Hoser</surname><given-names>RT</given-names></name></person-group> (<year>2004</year>)<article-title> A reclassification of the Pythoninae including the description of two new genera, two new species and nine new subspecies.</article-title><source>Crocodilian – Journal of the Victorian Association of Amateur Herpetologists 4 (3): 31–37 and</source><volume>4</volume> (<issue>4</issue>):<fpage>21</fpage>-<lpage>40</lpage>.</mixed-citation></ref><ref id="B50"><mixed-citation xmlns:xlink="http://www.w3.org/1999/xlink" xlink:type="simple"><person-group><name name-style="western"><surname>Head</surname><given-names>JJ</given-names></name></person-group> (<year>2005</year>) <article-title>Snakes of the Siwalik Group (Miocene of Pakistan): systematics and relationship to environmental change.</article-title><source>Palaeontologia Electronica</source><volume>8</volume>(<issue>1</issue>): <fpage>81</fpage>–<lpage>33</lpage>. <ext-link ext-link-type="uri" xlink:href="http://palaeo-electronica.org/2005_1/head18/head18.pdf" xlink:type="simple">http://palaeo-electronica.org/2005_1/head18/head18.pdf</ext-link> [accessed 08.IX.2010]</mixed-citation></ref><ref id="B76"><mixed-citation xmlns:xlink="http://www.w3.org/1999/xlink" xlink:type="simple"><person-group><name name-style="western"><surname>McDowell</surname><given-names>SB</given-names></name></person-group> (<year>1979</year>)<article-title> A catalogue of the snakes of New Guinea and the Solomons, with special reference to those in the Bernice P. Bishop Museum. Part III. Boinae and Acrochordoidea.</article-title><source>Journal of Herpetology</source><volume>13</volume> (<issue>1</issue>):<fpage>1</fpage>-<lpage>92</lpage>.</mixed-citation></ref><ref id="B43"><mixed-citation xmlns:xlink="http://www.w3.org/1999/xlink" xlink:type="simple"><person-group><name name-style="western"><surname>Gray</surname><given-names>JE</given-names></name></person-group> (<year>1841</year>) <source>Synopsis of the Contents of the British Museum, 43. edition.</source><publisher-name>Woodfall and Sons</publisher-name>, <publisher-loc>London</publisher-loc>, <lpage>382</lpage> pp.</mixed-citation></ref><ref id="B104"><mixed-citation xmlns:xlink="http://www.w3.org/1999/xlink" xlink:type="simple"><person-group><name name-style="western"><surname>Rawlings</surname><given-names>LH</given-names></name><name name-style="western"><surname>Rabosky</surname><given-names>DL</given-names></name><name name-style="western"><surname>Donnellan</surname><given-names>SC</given-names></name><name name-style="western"><surname>Hutchinson</surname><given-names>MN</given-names></name></person-group> (<year>2008</year>)<article-title> Python phylogenetics: inference from morphology and mitochondrial DNA.</article-title><source>Biological Journal of the Linnean Society</source><volume>93</volume>:<fpage>603</fpage>-<lpage>619</lpage>.</mixed-citation></ref><ref id="B33"><mixed-citation xmlns:xlink="http://www.w3.org/1999/xlink" xlink:type="simple"><person-group><name name-style="western"><surname>Douglas</surname><given-names>ME</given-names></name><name name-style="western"><surname>Douglas</surname><given-names>MR</given-names></name><name name-style="western"><surname>Schuett</surname><given-names>GW</given-names></name><name name-style="western"><surname>Beck</surname><given-names>DD</given-names></name><name name-style="western"><surname>Sullivan</surname><given-names>BK</given-names></name></person-group> (<year>2010</year>)<article-title> Conservation phylogenetics of helodermatid lizards using multiple molecular markers and a supertree approach.</article-title><source>Molecular Phylogenetics and Evolution</source><volume>55</volume>:<fpage>153</fpage>-<lpage>167</lpage>.</mixed-citation></ref><ref id="B52"><mixed-citation xmlns:xlink="http://www.w3.org/1999/xlink" xlink:type="simple"><person-group><name name-style="western"><surname>Henderson</surname><given-names>RW</given-names></name><name name-style="western"><surname>Powell</surname><given-names>R</given-names></name></person-group> (<year>2007</year>) <article-title>The biology of boas and pythons: a retrospective look to the future.</article-title> In: <person-group><name name-style="western"><surname>Henderson</surname><given-names>RW</given-names></name><name name-style="western"><surname>Powell</surname><given-names>R</given-names></name></person-group> (<role>Eds</role>) <source>Biology of the Boas and Pythons.</source><publisher-name>Eagle Mountain Publishing</publisher-name>, <publisher-loc>Utah, USA</publisher-loc>, <fpage>3</fpage>–<lpage>21</lpage>.</mixed-citation></ref><ref id="B45"><mixed-citation xmlns:xlink="http://www.w3.org/1999/xlink" xlink:type="simple"><person-group><name name-style="western"><surname>Greene</surname><given-names>DU</given-names></name><name name-style="western"><surname>Potts</surname><given-names>JM</given-names></name><name name-style="western"><surname>Duquesnel</surname><given-names>JG</given-names></name><name name-style="western"><surname>Snow</surname><given-names>RW</given-names></name></person-group> (<year>2007</year>) <article-title><italic>Python molurus bivittatus</italic>. Distribution Note.</article-title><source>Herpetological Review</source><volume>38</volume>(<issue>3</issue>): <lpage>335</lpage>.</mixed-citation></ref><ref id="B122"><mixed-citation xmlns:xlink="http://www.w3.org/1999/xlink" xlink:type="simple"><person-group><name name-style="western"><surname>Snow</surname><given-names>RW</given-names></name><name name-style="western"><surname>Krysko</surname><given-names>KL</given-names></name><name name-style="western"><surname>Enge</surname><given-names>KM</given-names></name><name name-style="western"><surname>Oberhofer</surname><given-names>L</given-names></name><name name-style="western"><surname>Warren-Bradley</surname><given-names>A</given-names></name><name name-style="western"><surname>Wilkins</surname><given-names>L</given-names></name></person-group> (<year>2007</year>) <article-title>Introduced populations of <italic>Boa constrictor</italic> (Boidae) and <italic>Python molurus bivittatus</italic> (Pythonidae) in southern Florida.</article-title> In: <person-group><name name-style="western"><surname>Henderson</surname><given-names>RW</given-names></name><name name-style="western"><surname>Powell</surname><given-names>R</given-names></name></person-group> (<role>Eds</role>) <source>Biology of the Boas and Pythons.</source><publisher-name>Eagle Mountain Publishing</publisher-name>, <publisher-loc>Utah, USA</publisher-loc>, <fpage>417</fpage>–<lpage>438</lpage>.</mixed-citation></ref><ref id="B98"><mixed-citation xmlns:xlink="http://www.w3.org/1999/xlink" xlink:type="simple"><person-group><name name-style="western"><surname>Pyron</surname><given-names>RA</given-names></name><name name-style="western"><surname>Burbrink</surname><given-names>FT</given-names></name><name name-style="western"><surname>Guiher</surname><given-names>TJ</given-names></name></person-group> (<year>2008</year>) <article-title>Claims of potential expansion throughout the US by invasive python species are contradicted by ecological niche models.</article-title><source>PLoS ONE</source><volume>13</volume> (<issue>8</issue>): <lpage>e2931</lpage>. <ext-link ext-link-type="uri" xlink:href="http://dx.doi.org/10.1371/journal.pone.0002931" xlink:type="simple">doi:10.1371/journal.pone.0002931</ext-link>.</mixed-citation></ref><ref id="B16"><mixed-citation xmlns:xlink="http://www.w3.org/1999/xlink" xlink:type="simple"><person-group><name name-style="western"><surname>Barker</surname><given-names>DG</given-names></name><name name-style="western"><surname>Barker</surname><given-names>TM</given-names></name></person-group> (<year>2009</year>) <article-title>On Burmese Pythons in the Everglades questions posed and answered on the issues of pythons in South Florida and in captivity.</article-title><source>The Occasional Papers of Vida Preciosa International</source><volume>1:2009</volume>, <publisher-name>VPI Library</publisher-name>, <publisher-loc>Boerne, Texas, USA</publisher-loc>, <fpage>1</fpage>–<lpage>17</lpage>.</mixed-citation></ref><ref id="B85"><mixed-citation xmlns:xlink="http://www.w3.org/1999/xlink" xlink:type="simple"><person-group><name name-style="western"><surname>O’Shea</surname><given-names>M</given-names></name></person-group> (<year>1998</year>) <article-title>Herpetological results of two short field excursions to the Royal Bardia region of western Nepal, including range extensions for Assamese/Indo-Chinese snake taxa.</article-title> In: <person-group><name name-style="western"><surname>de Silva</surname><given-names>A</given-names></name></person-group> (<role>Ed</role>) <source>Biology and Conservation of the Amphibians, Reptiles and their Habitats in South Asia. Proceeding of the Conference on the Biology and Conservation of the Amphibians and Reptiles of South Asia, Sri Lanka, August 1996</source>, <fpage>306</fpage>–<lpage>317</lpage>.</mixed-citation></ref><ref id="B89"><mixed-citation xmlns:xlink="http://www.w3.org/1999/xlink" xlink:type="simple"><person-group><name name-style="western"><surname>Pauwels</surname><given-names>OSG</given-names></name><name name-style="western"><surname>David</surname><given-names>P</given-names></name><name name-style="western"><surname>Chimsunchart</surname><given-names>C</given-names></name><name name-style="western"><surname>Thirakhupt</surname><given-names>K</given-names></name></person-group> (<year>2003</year>)<article-title> Reptiles of Phetchaburi Province, Western Thailand: a list of species, with natural history notes, and a discussion on the biogeography at the Isthmus of Kra.</article-title><source>The Natural History Journal of Chulalongkorn University</source><volume>3</volume> (<issue>1</issue>):<fpage>23</fpage>-<lpage>53</lpage>.</mixed-citation></ref><ref id="B15"><mixed-citation xmlns:xlink="http://www.w3.org/1999/xlink" xlink:type="simple"><person-group><name name-style="western"><surname>Barker</surname><given-names>DG</given-names></name><name name-style="western"><surname>Barker</surname><given-names>TM</given-names></name></person-group> (<year>2008</year>)<article-title> The distribution of the Burmese Python, <italic>Python molurus bivittatus.</italic></article-title><source>Bulletin of the Chicago Herpetological Society</source><volume>43</volume>:<fpage>33</fpage>-<lpage>38</lpage>.</mixed-citation></ref><ref id="B17"><mixed-citation xmlns:xlink="http://www.w3.org/1999/xlink" xlink:type="simple"><person-group><name name-style="western"><surname>Barker</surname><given-names>DG</given-names></name><name name-style="western"><surname>Barker</surname><given-names>TM</given-names></name></person-group> (<year>2010</year>)<article-title> The distribution of the Burmese Python, <italic>Python bivittatus</italic>, in China.</article-title><source>Bulletin of the Chicago Herpetological Society</source><volume>45</volume> (<issue>5</issue>):<fpage>86</fpage>-<lpage>88</lpage>.</mixed-citation></ref><ref id="B47"><mixed-citation xmlns:xlink="http://www.w3.org/1999/xlink" xlink:type="simple"><person-group><name name-style="western"><surname>Haile</surname><given-names>NS</given-names></name></person-group> (<year>1958</year>)<article-title> The snakes of Borneo, with a key to the species.</article-title><source>Sarawak Museum Journal</source><volume>8</volume>:<fpage>743</fpage>-<lpage>771</lpage>.</mixed-citation></ref><ref id="B60"><mixed-citation xmlns:xlink="http://www.w3.org/1999/xlink" xlink:type="simple"><person-group><name name-style="western"><surname>Groombridge</surname><given-names>B</given-names></name><name name-style="western"><surname>Luxmoore</surname><given-names>R</given-names></name></person-group> (<year>1991</year>)<source> Pythons in South-East Asia. A review of distribution, status and trade in three seleted species</source>. <publisher-name>World Conservation Monitoriing Centre</publisher-name>, <publisher-loc>Cambridge, U.K.</publisher-loc><lpage>127</lpage> pp.</mixed-citation></ref><ref id="B65"><mixed-citation xmlns:xlink="http://www.w3.org/1999/xlink" xlink:type="simple"><person-group><name name-style="western"><surname>Jacobs</surname><given-names>HJ</given-names></name><name name-style="western"><surname>Auliya</surname><given-names>M</given-names></name><name name-style="western"><surname>Böhme</surname><given-names>W</given-names></name></person-group> (<year>2009</year>)<article-title> Zur Taxonomie des Dunklen Tigerpythons, <italic>Python molurus bivittatus</italic> Kuhl, 1820, speziell der Population von Sulawesi.</article-title><source>Sauria</source><volume>31</volume> (<issue>3</issue>):<fpage>5</fpage>-<lpage>16</lpage>.</mixed-citation></ref><ref id="B86"><mixed-citation xmlns:xlink="http://www.w3.org/1999/xlink" xlink:type="simple"><person-group><name name-style="western"><surname>O’Shea</surname><given-names>M</given-names></name></person-group> (<year>2007</year>) <source>Boas and Pythons of the World.</source><publisher-name>New Holland</publisher-name>, <publisher-loc>London</publisher-loc>, <lpage>160</lpage> pp.</mixed-citation></ref><ref id="B107"><mixed-citation xmlns:xlink="http://www.w3.org/1999/xlink" xlink:type="simple"><person-group><name name-style="western"><surname>Rooij</surname><given-names>N de</given-names></name></person-group> (<year>1917</year>) <source>The reptiles of the Indo-Australian archipelago. II. Ophidia.</source><publisher-name>Brill</publisher-name>, <publisher-loc>Leiden</publisher-loc>, <lpage>334</lpage> pp.</mixed-citation></ref><ref id="B69"><mixed-citation xmlns:xlink="http://www.w3.org/1999/xlink" xlink:type="simple"><person-group><name name-style="western"><surname>Kuhl</surname><given-names>H</given-names></name></person-group> (<year>1820</year>) <source>Beiträge zur Zoologie und vergleichenden Anatomie. Erste Abtheilung.</source><publisher-name>Beiträge zur Zoologie</publisher-name>, <publisher-loc>Frankfurt am Main</publisher-loc>, <lpage>151</lpage> pp.</mixed-citation></ref><ref id="B144"><mixed-citation xmlns:xlink="http://www.w3.org/1999/xlink" xlink:type="simple"><person-group><name name-style="western"><surname>Werner</surname><given-names>F</given-names></name></person-group> (<year>1899</year>)<article-title> Allerlei aus dem Kriechtierleben im Käfig. II.</article-title><source>Zoologischer Garten, Frankfurt am Main,</source><volume>40</volume>:<fpage>12</fpage>-<lpage>24</lpage>.</mixed-citation></ref><ref id="B81"><mixed-citation xmlns:xlink="http://www.w3.org/1999/xlink" xlink:type="simple"><person-group><name name-style="western"><surname>Mertens</surname><given-names>R</given-names></name></person-group> (<year>1930</year>)<article-title> Die Amphibien und Reptilien der Inseln Bali, Lombok, Sumbawa und Flores.</article-title><source>Abhandlungen der Senckenbergischen Naturforschenden Gesellschaft, Frankfurt am Main,</source><volume>42</volume> (<issue>3</issue>):<fpage>115</fpage>-<lpage>344</lpage>.</mixed-citation></ref><ref id="B145"><mixed-citation xmlns:xlink="http://www.w3.org/1999/xlink" xlink:type="simple"><person-group><name name-style="western"><surname>Werner</surname><given-names>F</given-names></name></person-group> (<year>1909</year>)<article-title> Neue oder seltnere Reptilien aus dem Musée Royal d‘Histoire naturelle de Belgique in Brüssel.</article-title><source>Zoologisches Jahrbuch, Abteilung Systematik,</source><volume>28</volume>:<fpage>263</fpage>-<lpage>279</lpage>.</mixed-citation></ref><ref id="B146"><mixed-citation xmlns:xlink="http://www.w3.org/1999/xlink" xlink:type="simple"><person-group><name name-style="western"><surname>Werner</surname><given-names>F</given-names></name></person-group> (<year>1930</year>)<article-title> Boidenstudien im Wiener Naturhistorischen Museum. IV. <italic>Python molurus</italic> Gray und <italic>bivittatus</italic> Schlegel.</article-title><source>Zoologischer Anzeiger, Leipzig,</source><volume>87</volume>:<fpage>205</fpage>-<lpage>206</lpage>.</mixed-citation></ref><ref id="B95"><mixed-citation xmlns:xlink="http://www.w3.org/1999/xlink" xlink:type="simple"><person-group><name name-style="western"><surname>Pope</surname><given-names>CH</given-names></name></person-group> (<year>1935</year>) <source>The Reptiles of China.</source><publisher-name>American Museum of Natural History</publisher-name>, <publisher-loc>New York</publisher-loc>, <lpage>604</lpage> pp.</mixed-citation></ref><ref id="B111"><mixed-citation xmlns:xlink="http://www.w3.org/1999/xlink" xlink:type="simple"><person-group><name name-style="western"><surname>Schlegel</surname><given-names>H</given-names></name></person-group> (<year>1837</year>) <source>Essai sur la physionomie des serpens. Partie Générale.</source><publisher-loc>Schonekat, Amsterdam</publisher-loc>, <lpage>251</lpage> pp.</mixed-citation></ref><ref id="B67"><mixed-citation xmlns:xlink="http://www.w3.org/1999/xlink" xlink:type="simple"><person-group><name name-style="western"><surname>Keogh</surname><given-names>JS</given-names></name><name name-style="western"><surname>Barker</surname><given-names>DG</given-names></name><name name-style="western"><surname>Shine</surname><given-names>R</given-names></name></person-group> (<year>2001</year>)<article-title> Heavily exploited but poorly known: systematics and biogeography of commercially harvested pythons (<italic>Python curtus</italic> group) in Southeast Asia.</article-title><source>Biological Journal of the Linnean Society</source><volume>73</volume> (<issue>1</issue>):<fpage>113</fpage>-<lpage>129</lpage>.</mixed-citation></ref><ref id="B105"><mixed-citation xmlns:xlink="http://www.w3.org/1999/xlink" xlink:type="simple"><person-group><name name-style="western"><surname>Rochebrune de</surname><given-names>AT</given-names></name></person-group> (<year>1880</year>)<article-title> Révision des ophidiens fossiles du Muséum d’Histoire naturelle.</article-title><source>Nouvelles Archives du Muséum d’Histoire naturelle</source><volume>3</volume>:<fpage>271</fpage>-<lpage>296</lpage>.</mixed-citation></ref><ref id="B100"><mixed-citation xmlns:xlink="http://www.w3.org/1999/xlink" xlink:type="simple"><person-group><name name-style="western"><surname>Rage</surname><given-names>J-C</given-names></name></person-group> (<year>1984</year>) <article-title>Serpentes.</article-title><source>Handbuch der Palioherpetologie</source>, Part <volume>11</volume>. <person-group><name name-style="western"><surname>Wellenhofer</surname><given-names>P</given-names></name></person-group> (<role>Ed</role>) <publisher-name>Gustav Fischer Verlag</publisher-name>, <publisher-loc>Stuttgart-New York</publisher-loc>, <lpage>80</lpage> pp.</mixed-citation></ref><ref id="B130"><mixed-citation xmlns:xlink="http://www.w3.org/1999/xlink" xlink:type="simple"><person-group><name name-style="western"><surname>Szyndlar</surname><given-names>Z</given-names></name></person-group> (<year>1991</year>) <article-title>A Review of Neogene and Quarternary Snakes of Central and Eastern Europe. Part 1: Scolecophidia, Boidae, Colubrinae.</article-title><source>Estudios geologica</source><volume>47</volume>: <fpage>103</fpage>–<lpage>126</lpage>.</mixed-citation></ref><ref id="B131"><mixed-citation xmlns:xlink="http://www.w3.org/1999/xlink" xlink:type="simple"><person-group><name name-style="western"><surname>Szyndlar</surname><given-names>Z</given-names></name><name name-style="western"><surname>Rage</surname><given-names>J-C</given-names></name></person-group> (<year>2003</year>) <source>Non-erycine Booidea from the Oligocene and Miocene of Europe.</source><publisher-name>Institute of Systematics and Evolution of Animals. Polish Academy of Sciences</publisher-name>, <publisher-loc>Poland</publisher-loc>, <lpage>109</lpage> pp.</mixed-citation></ref><ref id="B99"><mixed-citation xmlns:xlink="http://www.w3.org/1999/xlink" xlink:type="simple"><person-group><name name-style="western"><surname>Rage</surname><given-names>J-C</given-names></name></person-group> (<year>1982</year>)<article-title> Amphibia and Squamata. In: The lower Miocene Fauna of Al-Sarra (Eastern province, Saudi Arabia). Thomas H, Sen S, Khan M, Battail B, Ligabue G (Eds)</article-title><source>Atlal Journal of Saudi Arabian Archaeology</source><volume>5</volume> (<issue>3</issue>):<fpage>109</fpage>-<lpage>136</lpage>.</mixed-citation></ref><ref id="B63"><mixed-citation xmlns:xlink="http://www.w3.org/1999/xlink" xlink:type="simple"><person-group><name name-style="western"><surname>Ivanov</surname><given-names>M</given-names></name></person-group> (<year>2000</year>) <article-title>Snakes of the lower/middle Miocene transition at Vieux Collonges (Rhône, France), with comments on the colonisation of western Europe by colubroids.</article-title><source>Geodiversitas</source><volume>22</volume> (<issue>4</issue>): <fpage>559</fpage>–<lpage>588</lpage>.</mixed-citation></ref><ref id="B64"><mixed-citation xmlns:xlink="http://www.w3.org/1999/xlink" xlink:type="simple"><person-group><name name-style="western"><surname>Ivanov</surname><given-names>M</given-names></name></person-group> (<year>2002</year>) <article-title>The oldest known Miocene snake fauna from Central Europe: Merkur-North locality, Czech Republic.</article-title><source>Acta Palaeontologica Polonica</source><volume>47</volume> (<issue>3</issue>): <fpage>513</fpage>–<lpage>534</lpage>.</mixed-citation></ref><ref id="B101"><mixed-citation xmlns:xlink="http://www.w3.org/1999/xlink" xlink:type="simple"><person-group><name name-style="western"><surname>Rage</surname><given-names>J-C</given-names></name><name name-style="western"><surname>Bailon</surname><given-names>S</given-names></name></person-group> (<year>2005</year>)<article-title> Amphibians and squamate reptiles from the late early Miocene (MN 4) of Béon 1 (Montréal-du-Gers, Southwestern France).</article-title><source>Geodiversitas</source><volume>27</volume> (<issue>3</issue>):<fpage>413</fpage>-<lpage>441</lpage>.</mixed-citation></ref><ref id="B26"><mixed-citation xmlns:xlink="http://www.w3.org/1999/xlink" xlink:type="simple"><person-group><name name-style="western"><surname>Constable</surname><given-names>JD</given-names></name></person-group> (<year>1949</year>)<article-title> Reptiles from the Indian Peninsula in the Museum of Comparative Zoölogy.</article-title><source>Bulletin of the Museum of Comparative Zoology, Harvard College</source><volume>103</volume> (<issue>2</issue>):<fpage>60</fpage>-<lpage>160</lpage>.</mixed-citation></ref><ref id="B32"><mixed-citation xmlns:xlink="http://www.w3.org/1999/xlink" xlink:type="simple"><person-group><name name-style="western"><surname>Deraniyagala</surname><given-names>PEP</given-names></name></person-group> (<year>1955</year>) <article-title>Python molurus</article-title>. In: <source>A Colored Atlas of some vertebrates from Ceylon, Vol. 3, Serpentoid Reptilia.</source><publisher-loc>Colombo, Sri Lanka</publisher-loc>, <publisher-name>Government Press</publisher-name>, xix + <lpage>121</lpage> pp.</mixed-citation></ref><ref id="B125"><mixed-citation xmlns:xlink="http://www.w3.org/1999/xlink" xlink:type="simple"><person-group><name name-style="western"><surname>Stimson</surname><given-names>AF</given-names></name></person-group> (<year>1969</year>)<article-title> Liste der rezenten Amphibien und Reptilien. Boidae (Boinae + Bolyeriinae + Loxoceminae + Pythoninae).</article-title><source>Das Tierreich</source><volume>89</volume>:<fpage>1</fpage>-<lpage>49</lpage>.</mixed-citation></ref><ref id="B1"><mixed-citation xmlns:xlink="http://www.w3.org/1999/xlink" xlink:type="simple"><person-group><name name-style="western"><surname>Abyerami</surname><given-names>S</given-names></name><name name-style="western"><surname>Sivashanthini</surname><given-names>K</given-names></name></person-group> (<year>2008</year>)<article-title> Diversity of snakes from the Jaffna Peninsula, Sri Lanka.</article-title><source>Pakistan Journal of Biological Sciences</source><volume>11</volume> (<issue>16</issue>):<fpage>1969</fpage>-<lpage>1978</lpage>.</mixed-citation></ref><ref id="B31"><mixed-citation xmlns:xlink="http://www.w3.org/1999/xlink" xlink:type="simple"><!--PageBreak--><person-group><name name-style="western"><surname>Deraniyagala</surname><given-names>PEP</given-names></name></person-group> (<year>1945</year>)<article-title> Some new races of the Python, Chrysopelea, Binocellate Cobra and Tith-Polonga inhabiting Ceylon and India.</article-title><source>Spolia Zeylanica,</source><volume>24</volume>:<fpage>103</fpage>-<lpage>113</lpage>.</mixed-citation></ref><ref id="B138"><mixed-citation xmlns:xlink="http://www.w3.org/1999/xlink" xlink:type="simple"><person-group><name name-style="western"><surname>Wall</surname><given-names>F</given-names></name></person-group> (<year>1921</year>) <source>Ophidia Taprobanica or the Snakes of Ceylon.</source><publisher-name>HR Cottle</publisher-name>, <publisher-loc>Colombo</publisher-loc>, xxiii + <lpage>581</lpage> pp.</mixed-citation></ref><ref id="B75"><mixed-citation xmlns:xlink="http://www.w3.org/1999/xlink" xlink:type="simple"><person-group><name name-style="western"><surname>McDiarmid</surname><given-names>RW</given-names></name><name name-style="western"><surname>Campbell</surname><given-names>JA</given-names></name><name name-style="western"><surname>Touré</surname><given-names>TA</given-names></name></person-group> (<year>1999</year>) <source>Snake species of the world: a taxonomic and geographic reference. Volume 1</source>. <publisher-name>The Herpetologist’s League</publisher-name>, <publisher-loc>Washington</publisher-loc>, <lpage>511</lpage> pp.</mixed-citation></ref><ref id="B19"><mixed-citation xmlns:xlink="http://www.w3.org/1999/xlink" xlink:type="simple"><person-group><name name-style="western"><surname>Boulenger</surname><given-names>GA</given-names></name></person-group> (<year>1890</year>) <source>Reptilia and Batrachia: The Fauna of British India, including Ceylon and Burma.</source><publisher-name>Taylor and Francis</publisher-name>, <publisher-loc>London, U.K.</publisher-loc>, <lpage>564</lpage> pp.</mixed-citation></ref><ref id="B20"><mixed-citation xmlns:xlink="http://www.w3.org/1999/xlink" xlink:type="simple"><person-group><name name-style="western"><surname>Boulenger</surname><given-names>GA</given-names></name></person-group> (<year>1893</year>) <source>Catalogue of the snakes in the British Museum (Natural History). Vol. I</source>. <publisher-name>British Museum (Natural History)</publisher-name>, <publisher-loc>London, U.K.</publisher-loc>, <lpage>448</lpage> pp.</mixed-citation></ref><ref id="B120"><mixed-citation xmlns:xlink="http://www.w3.org/1999/xlink" xlink:type="simple"><person-group><name name-style="western"><surname>Smith</surname><given-names>MA</given-names></name></person-group> (<year>1943</year>) <source>The Fauna of British India, Ceylon and Burma, including the whole of the Indo-Chinese subregion. Reptilia and Amphibia. Vol. III Serpentes.</source><publisher-name>Taylor and Francis</publisher-name>, <publisher-loc>London</publisher-loc>, xii + <lpage>583</lpage> pp.</mixed-citation></ref><ref id="B2"><mixed-citation xmlns:xlink="http://www.w3.org/1999/xlink" xlink:type="simple"><person-group><name name-style="western"><surname>Alexander</surname><given-names>GJ</given-names></name></person-group> (<year>2007</year>) <article-title>Thermal biology of the southern African Python (<italic>Python natalensis</italic>): Does temperature limit its distribution?</article-title> In: <person-group><name name-style="western"><surname>Henderson</surname><given-names>RW</given-names></name><name name-style="western"><surname>Powell</surname><given-names>R</given-names></name></person-group> (<role>Eds</role>) <source>Biology of the Boas and Pythons.</source><publisher-name>Eagle Mountain Publishing</publisher-name>, <publisher-loc>Utah, USA</publisher-loc>, <fpage>51</fpage>–<lpage>75</lpage>.</mixed-citation></ref><ref id="B61"><mixed-citation xmlns:xlink="http://www.w3.org/1999/xlink" xlink:type="simple"><person-group><name name-style="western"><surname>International Commission on Zoological Nomenclature</surname></name></person-group> (<year>1999</year>) <source>International code of zoological nomenclature. Fourth Edition.</source><publisher-loc>London</publisher-loc>: <publisher-name>The International Trust for Zoological Nomenclature</publisher-name>.</mixed-citation></ref><ref id="B21"><mixed-citation xmlns:xlink="http://www.w3.org/1999/xlink" xlink:type="simple"><person-group><name name-style="western"><surname>Branch</surname><given-names>WR</given-names></name><name name-style="western"><surname>Bauer</surname><given-names>AM</given-names></name></person-group> (<year>2005</year>) <source>The herpetological contributions of Sir Andrew Smith, with an introduction, concordance of names, and annotated bibliography.</source><publisher-name>SSAR</publisher-name>, <publisher-loc>Villanova, PA</publisher-loc>, iv + <lpage>80</lpage> pp.</mixed-citation></ref><ref id="B44"><mixed-citation xmlns:xlink="http://www.w3.org/1999/xlink" xlink:type="simple"><person-group><name name-style="western"><surname>Gray</surname><given-names>JE</given-names></name></person-group> (<year>1842</year>) <article-title>Synopsis of the species of prehensile-tailed snakes, or Family Boidae.</article-title><source>The Zoological Miscellany</source><volume>2</volume>: <fpage>41</fpage>–<lpage>46</lpage>.</mixed-citation></ref><ref id="B22"><mixed-citation xmlns:xlink="http://www.w3.org/1999/xlink" xlink:type="simple"><person-group><name name-style="western"><surname>Broadley</surname><given-names>DG</given-names></name></person-group> (<year>1999</year>)<article-title> The southern African Python, <italic>Python natalensis</italic>A. Smith 1840, is a valid species.</article-title><source>African Herp News, Durban</source><volume>29</volume>:<fpage>31</fpage>-<lpage>32</lpage>.</mixed-citation></ref><ref id="B14"><mixed-citation xmlns:xlink="http://www.w3.org/1999/xlink" xlink:type="simple"><person-group><name name-style="western"><surname>Barker</surname><given-names>DG</given-names></name><name name-style="western"><surname>Barker</surname><given-names>TM</given-names></name></person-group> (<year>2006</year>) <article-title>Pythons of the World, Vol. 2: Ball Pythons.</article-title><source>The History, Natural History, Care and Breeding.</source><publisher-name>VPI Library</publisher-name>, <publisher-loc>Boerne, Texas, USA</publisher-loc>, <lpage>322</lpage> pp.</mixed-citation></ref><ref id="B96"><mixed-citation xmlns:xlink="http://www.w3.org/1999/xlink" xlink:type="simple"><person-group><name name-style="western"><surname>Portis</surname><given-names>A</given-names></name></person-group> (<year>1901</year>)<article-title> II <italic>Paleopython sardus</italic> PORT. Nuovo pithonide del Miocene medio della Sardegna.</article-title><source>Bollettio della Società Geologica Italiana</source><volume>20</volume> (<issue>2</issue>):<fpage>247</fpage>-<lpage>253</lpage>.</mixed-citation></ref></ref-list></tp:taxon-treatment>
